# Supplementary material for: AKAP95 regulates splicing through scaffolding RNAs and RNA processing factors
Source: Nat Commun. 2016 Nov 8;7:13347. doi: 10.1038/ncomms13347 (PMC5105168; doi:10.1038/ncomms13347)
Supplement: Supplementary Data 1 — Genes with significantly changed exon usages or intron-bound AKAP95. This dataset has two tabs. One tab lists genes with exon usage significantly affected over 2 fold by AKAP95 KD as well as genes with AKAP95 binding to their intronic regions in human 293 cells. Genes with exon usage downregulated or upregulated over 2 fold by AKAP95 KD are listed separately in indicated columns. The other tab lists genes with exon usage downregulated or upregulated over 1.5 fold by AKAP95 KD in mouse ES cells. All analyses were based on the DEXseq program. [file ncomms13347-s2.xlsx]

## Sheet: Affected or bound in 293 cells
Dataset1. Genes with significantly changed exon usages or intron-bound AKAP95. This dataset has two tabs. One tab lists genes with exon usage significantly affected over 2 fold by AKAP95 KD as well as genes with AKAP95 binding to their intronic regions in human 293 cells. Genes with exon usage downregulated or upregulated over 2 fold by AKAP95 KD are listed separately in indicated columns. The ot…
Genes with exon usage significantly affected over 2 fold by AKAP95 KD in 293 cells							Genes with intron-bound AKAP95
downregulated			upregulated				top 2000 peaks
Ensembl ID	Gene symbol		Ensembl ID	Gene symbol			Gene symbol
ENSG00000186470	BTN3A2		ENSG00000198162	MAN1A2			NEDD4
ENSG00000115827	DCAF17		ENSG00000164081	TEX264			BLOC1S6
ENSG00000149311	ATM		ENSG00000166801	FAM111A			ATP9B
ENSG00000110906	KCTD10		ENSG00000125676	THOC2			C12orf50
ENSG00000183569	SERHL2		ENSG00000138686	BBS7			AC007966.1
ENSG00000211456	SACM1L		ENSG00000133657	ATP13A3			DBIL5P2
ENSG00000164134	NAA15		ENSG00000116731	PRDM2			PTPRD
ENSG00000232677	LINC00665		ENSG00000078674	PCM1			DPRXP4
ENSG00000180304	OAZ2		ENSG00000173209	AHSA2			TBC1D8B
ENSG00000148444	COMMD3		ENSG00000092148	HECTD1			ACTN2
ENSG00000112237	CCNC		ENSG00000182010	RTKN2			TPGS2
ENSG00000123562	MORF4L2		ENSG00000197969	VPS13A			GPR128
ENSG00000177542	SLC25A22		ENSG00000221983	UBA52			NPDC1
ENSG00000011243	AKAP8L		ENSG00000168743	NPNT			C2CD3
ENSG00000133816	MICAL2		ENSG00000167900	TK1			ORC6
ENSG00000170791	CHCHD7		ENSG00000005810	MYCBP2			PDZK1P1
ENSG00000139624	CERS5		ENSG00000117114	ADGRL2			RP11-545I5.3
ENSG00000205571	SMN2		ENSG00000165288	BRWD3			PAIP1
ENSG00000175768	TOMM5		ENSG00000138246	DNAJC13			SYTL2
ENSG00000131018	SYNE1		ENSG00000165699	TSC1			SYNE2
ENSG00000147526	TACC1		ENSG00000127914	AKAP9			PART1
ENSG00000258890	CEP95		ENSG00000008300	CELSR3			LENG9
ENSG00000142949	PTPRF		ENSG00000196367	TRRAP			CLEC12A
ENSG00000177479	ARIH2		ENSG00000105976	MET			TBC1D8B
ENSG00000103275	UBE2I		ENSG00000134769	DTNA			DRD4
ENSG00000165792	METTL17		ENSG00000112379	ARFGEF3			ANKRD28
ENSG00000214941	ZSWIM7		ENSG00000130164	LDLR			RASEF
ENSG00000237441	RGL2		ENSG00000115464	USP34			UMPS
ENSG00000071462	WBSCR22		ENSG00000108509	CAMTA2			MIR6861
ENSG00000054654	SYNE2		ENSG00000164190	NIPBL			RPL22
ENSG00000014216	CAPN1		ENSG00000143776	CDC42BPA			YBEY
ENSG00000149716	ORAOV1		ENSG00000131504	DIAPH1			SLC38A9
ENSG00000103245	NARFL		ENSG00000118193	KIF14			SAT1
ENSG00000204852	TCTN1		ENSG00000130779	CLIP1			AXDND1
ENSG00000035115	SH3YL1		ENSG00000131018	SYNE1			NAV3
ENSG00000089818	NECAP1		ENSG00000130254	SAFB2			SPAG5-AS1
ENSG00000144381	HSPD1		ENSG00000169504	CLIC4			ANKLE2
ENSG00000122085	MTERF4		ENSG00000060237	WNK1			NOXRED1
ENSG00000114857	NKTR		ENSG00000127481	UBR4			LOC283070
ENSG00000167978	SRRM2		ENSG00000139645	ANKRD52			LOC100506060
ENSG00000008710	PKD1		ENSG00000038219	BOD1L1			ZBED5
ENSG00000070610	GBA2		ENSG00000153956	CACNA2D1			PKN3
ENSG00000087266	SH3BP2		ENSG00000138640	FAM13A			MIR199B
ENSG00000132561	MATN2		ENSG00000126883	NUP214			GAPDH
ENSG00000140395	WDR61		ENSG00000104093	DMXL2			RPS16
ENSG00000115685	PPP1R7		ENSG00000178252	WDR6			RRN3
ENSG00000164620	RELL2		ENSG00000068878	PSME4			TMEM182
ENSG00000086015	MAST2		ENSG00000116127	ALMS1			CKB
ENSG00000075711	DLG1		ENSG00000124074	ENKD1			NMB
ENSG00000168961	LGALS9		ENSG00000111581	NUP107			TSC22D3
ENSG00000164808	SPIDR		ENSG00000138231	DBR1			PEBP1
ENSG00000048707	VPS13D		ENSG00000115020	PIKFYVE			POLA2
ENSG00000173757	STAT5B		ENSG00000139546	TARBP2			UQCC2
ENSG00000127054	CPSF3L		ENSG00000138778	CENPE			CYSLTR1
ENSG00000141076	CIRH1A		ENSG00000168944	CEP120			ZXDC
ENSG00000133961	NUMB		ENSG00000146587	RBAK			MIR1288
ENSG00000203666	EFCAB2		ENSG00000147251	DOCK11			FAM122C
ENSG00000108774	RAB5C		ENSG00000139174	PRICKLE1			ZNF486
ENSG00000128683	GAD1		ENSG00000068650	ATP11A			PPIA
ENSG00000100151	PICK1		ENSG00000144713	RPL32			AP3D1
ENSG00000110075	PPP6R3		ENSG00000124486	USP9X			SDK1
ENSG00000104613	INTS10		ENSG00000151914	DST			WASH1
ENSG00000165102	HGSNAT		ENSG00000167978	SRRM2			MBD3
ENSG00000167699	GLOD4		ENSG00000108021	FAM208B			GAREM
ENSG00000150995	ITPR1		ENSG00000151150	ANK3			AMDHD1
ENSG00000108654	DDX5		ENSG00000148773	MKI67			RABGAP1L
ENSG00000183506	PI4KAP2		ENSG00000197119	SLC25A29			IZUMO4
ENSG00000122678	POLM		ENSG00000058272	PPP1R12A			CRIP2
ENSG00000008838	MED24		ENSG00000153201	RANBP2			OAZ1
ENSG00000161800	RACGAP1		ENSG00000087460	GNAS			SPDYE6
ENSG00000157106	SMG1		ENSG00000136813	KIAA0368			DDX11L2
ENSG00000103121	CMC2		ENSG00000138592	USP8			NPM1
ENSG00000180329	CCDC43		ENSG00000078177	N4BP2			SSBP2
ENSG00000138674	SEC31A		ENSG00000120800	UTP20			UBALD1
ENSG00000139613	SMARCC2		ENSG00000198707	CEP290			LOC643711
ENSG00000186001	LRCH3		ENSG00000138002	IFT172			OR7E12P
ENSG00000171365	CLCN5		ENSG00000132510	KDM6B			ADAMTSL3
ENSG00000138688	KIAA1109		ENSG00000070214	SLC44A1			SMC4
ENSG00000122674	CCZ1		ENSG00000092439	TRPM7			LOC102546299
ENSG00000175265	GOLGA8A		ENSG00000112200	ZNF451			KIF2C
ENSG00000187109	NAP1L1		ENSG00000107186	MPDZ			TNFRSF6B
ENSG00000141376	BCAS3		ENSG00000079102	RUNX1T1			SLC35E2B
ENSG00000213918	DNASE1		ENSG00000198176	TFDP1			CROCCP2
ENSG00000196655	TRAPPC4		ENSG00000119285	HEATR1			PFN1P2
ENSG00000115286	NDUFS7		ENSG00000153707	PTPRD			C4orf36
ENSG00000152700	SAR1B		ENSG00000114541	FRMD4B			TRIP13
ENSG00000139618	BRCA2		ENSG00000177311	ZBTB38			MIR6741
ENSG00000160014	CALM3		ENSG00000163946	FAM208A			RPLP1
ENSG00000134759	ELP2		ENSG00000117713	ARID1A			MIR1244-2
ENSG00000134717	BTF3L4		ENSG00000184445	KNTC1			IL6ST
ENSG00000111716	LDHB		ENSG00000188559	RALGAPA2			AVL9
ENSG00000168096	ANKS3		ENSG00000269858	EGLN2			GAS6
ENSG00000196504	PRPF40A		ENSG00000186566	GPATCH8			KIAA1586
ENSG00000158717	RNF166		ENSG00000162231	NXF1			INPP5A
ENSG00000163516	ANKZF1		ENSG00000173064	HECTD4			ESRP2
ENSG00000133275	CSNK1G2		ENSG00000178607	ERN1			PHRF1
ENSG00000123384	LRP1		ENSG00000103657	HERC1			ATAD3A
ENSG00000160285	LSS		ENSG00000157106	SMG1			GCC2
ENSG00000090581	GNPTG		ENSG00000135596	MICAL1			LOC642846
ENSG00000176124	DLEU1		ENSG00000173230	GOLGB1			FSD1
ENSG00000128731	HERC2		ENSG00000114573	ATP6V1A			CBS
ENSG00000131408	NR1H2		ENSG00000088387	DOCK9			ATAD3B
ENSG00000130702	LAMA5		ENSG00000100888	CHD8			DDX12P
ENSG00000068305	MEF2A		ENSG00000198722	UNC13B			SPHK2
ENSG00000075539	FRYL		ENSG00000153922	CHD1			LMCD1-AS1
ENSG00000093010	COMT		ENSG00000125107	CNOT1			POLR3E
ENSG00000110696	C11ORF58		ENSG00000172869	DMXL1			NT5DC2
ENSG00000171914	TLN2		ENSG00000103994	ZNF106			TXNRD1
ENSG00000106608	URGCP		ENSG00000132466	ANKRD17			PLEKHD1
ENSG00000088682	COQ9		ENSG00000176853	FAM91A1			AC073283.4
ENSG00000131981	LGALS3		ENSG00000186153	WWOX			LSS
ENSG00000137073	UBAP2		ENSG00000197081	IGF2R			RPL29
ENSG00000111203	ITFG2		ENSG00000105939	ZC3HAV1			MIR199B
ENSG00000155755	TMEM237		ENSG00000173575	CHD2			GZMM
ENSG00000122218	COPA		ENSG00000038382	TRIO			ARRDC1
ENSG00000072062	PRKACA		ENSG00000123066	MED13L			NXN
ENSG00000115760	BIRC6		ENSG00000134294	SLC38A2			LUC7L
ENSG00000007047	MARK4		ENSG00000189184	PCDH18			FAM50A
ENSG00000140743	CDR2		ENSG00000115306	SPTBN1			HOTAIRM1
ENSG00000163918	RFC4		ENSG00000108506	INTS2			LACTB2
ENSG00000135924	DNAJB2		ENSG00000083097	DOPEY1			SMOC1
ENSG00000163785	RYK		ENSG00000069188	SDK2			PKNOX1
ENSG00000136002	ARHGEF4		ENSG00000138867	GUCD1			AC016995.3
ENSG00000134215	VAV3		ENSG00000152527	PLEKHH2			ESCO1
ENSG00000108424	KPNB1		ENSG00000168772	CXXC4			MIR199B
ENSG00000166886	NAB2		ENSG00000177888	ZBTB41			POLE
ENSG00000114423	CBLB		ENSG00000175879	HOXD8			LSS
ENSG00000138092	CENPO		ENSG00000164199	ADGRV1			KDELC1
ENSG00000002822	MAD1L1		ENSG00000127946	HIP1			LOC613037
ENSG00000170921	TANC2		ENSG00000166845	C18ORF54			LDHB
ENSG00000257242	LINC01619		ENSG00000072121	ZFYVE26			HOXA6
ENSG00000237417	XRCC6P1		ENSG00000140396	NCOA2			HHAT
ENSG00000241878	PISD		ENSG00000154358	OBSCN			MAZ
ENSG00000131591	C1ORF159		ENSG00000135048	TMEM2			SNORD37
ENSG00000118276	B4GALT6		ENSG00000096433	ITPR3			UNC13D
ENSG00000267106	ZNF561-AS1		ENSG00000198589	LRBA			ZNF354B
ENSG00000159593	NAE1		ENSG00000129667	RHBDF2			MIR7156
ENSG00000136044	APPL2		ENSG00000110841	PPFIBP1			AKT3
ENSG00000111907	TPD52L1		ENSG00000137831	UACA			ZFYVE28
ENSG00000140545	MFGE8		ENSG00000219481	NBPF1			MSANTD1
ENSG00000079134	THOC1		ENSG00000118482	PHF3			TBC1D3H
ENSG00000099992	TBC1D10A		ENSG00000095564	BTAF1			ZNF814
ENSG00000103876	FAH		ENSG00000218336	TENM3			STK25
ENSG00000235954	TTC28-AS1		ENSG00000150471	ADGRL3			CLCC1
ENSG00000230590	FTX		ENSG00000068366	ACSL4			MIR939
ENSG00000061938	TNK2		ENSG00000054267	ARID4B			INTS1
ENSG00000120071	KANSL1		ENSG00000133812	SBF2			RPL11
ENSG00000181789	COPG1		ENSG00000114107	CEP70			RPLP0
ENSG00000166971	AKTIP		ENSG00000117523	PRRC2C			HUS1B
ENSG00000077157	PPP1R12B		ENSG00000147548	WHSC1L1			RASA3
ENSG00000256683	ZNF350		ENSG00000159459	UBR1			C2CD4C
ENSG00000143669	LYST		ENSG00000173821	RNF213			ITGB2-AS1
ENSG00000132376	INPP5K		ENSG00000053747	LAMA3			SOGA1
ENSG00000135404	CD63		ENSG00000187240	DYNC2H1			MIR4655
ENSG00000068903	SIRT2		ENSG00000204764	RANBP17			SLC25A5-AS1
ENSG00000182310	SPACA6P		ENSG00000130396	MLLT4			FUT8
ENSG00000198408	MGEA5		ENSG00000254004	ZNF260			YWHAE
ENSG00000166619	BLCAP		ENSG00000074755	ZZEF1			DYNC1LI2
ENSG00000151276	MAGI1		ENSG00000162174	ASRGL1			WASH3P
ENSG00000160678	S100A1		ENSG00000188994	ZNF292			MIR4426
ENSG00000161638	ITGA5		ENSG00000055609	KMT2C			PANK4
ENSG00000120370	GORAB		ENSG00000069702	TGFBR3			ITGB3BP
ENSG00000108651	UTP6		ENSG00000066933	MYO9A			EIF5A
ENSG00000132600	PRMT7		ENSG00000155561	NUP205			LETM1
ENSG00000082898	XPO1		ENSG00000257923	CUX1			B4GALNT4
ENSG00000132305	IMMT		ENSG00000088808	PPP1R13B			WASH7P
ENSG00000088038	CNOT3		ENSG00000141524	TMC6			RBCK1
ENSG00000079974	RABL2B		ENSG00000115355	CCDC88A			SIVA1
ENSG00000196923	PDLIM7		ENSG00000107290	SETX			CSF1R
ENSG00000010818	HIVEP2		ENSG00000091436	AC013461.1			RIT1
ENSG00000008517	IL32		ENSG00000177200	CHD9			SCRN3
ENSG00000159753	RLTPR		ENSG00000124593	PRICKLE4			UBE2J2
ENSG00000179818	PCBP1-AS1		ENSG00000138688	KIAA1109			ZNF354A
ENSG00000070718	AP3M2		ENSG00000196418	ZNF124			LINC00685
ENSG00000129003	VPS13C		ENSG00000152818	UTRN			MIR6754
ENSG00000138496	PARP9		ENSG00000146263	MMS22L			YWHAZ
ENSG00000182973	CNOT10		ENSG00000233593	RP4-665J23.1			ATP2A2
ENSG00000253552	HOXA-AS2		ENSG00000185658	BRWD1			ZNF451
ENSG00000108587	GOSR1		ENSG00000110911	SLC11A2			STRA13
ENSG00000135837	CEP350		ENSG00000021826	CPS1			OTUD5
ENSG00000142655	PEX14		ENSG00000171634	BPTF			SUMO2
ENSG00000092140	G2E3		ENSG00000113580	NR3C1			UNK
ENSG00000142856	ITGB3BP		ENSG00000072778	ACADVL			ARL6IP1
ENSG00000147459	DOCK5		ENSG00000047410	TPR			MFAP2
ENSG00000004766	VPS50		ENSG00000253729	PRKDC			MIR6786
ENSG00000188243	COMMD6		ENSG00000186448	ZNF197			MAU2
ENSG00000153291	SLC25A27		ENSG00000149212	SESN3			PGM2L1
ENSG00000049860	HEXB		ENSG00000054523	KIF1B			RPS19
ENSG00000133612	AGAP3		ENSG00000198740	ZNF652			PSMA8
ENSG00000143442	POGZ		ENSG00000197312	DDI2			UCHL1
ENSG00000198626	RYR2		ENSG00000115084	SLC35F5			RPL37A
ENSG00000172890	NADSYN1		ENSG00000090863	GLG1			CCAR1
ENSG00000177951	BET1L		ENSG00000113441	LNPEP			SAT1
ENSG00000164199	ADGRV1		ENSG00000178209	PLEC			FLJ46906
ENSG00000141562	NARF		ENSG00000149311	ATM			B4GALNT4
ENSG00000127511	SIN3B		ENSG00000197102	DYNC1H1			RPS6
ENSG00000145191	EIF2B5		ENSG00000166478	ZNF143			MIR6077-1
ENSG00000130254	SAFB2		ENSG00000140525	FANCI			SLC19A1
ENSG00000187555	USP7		ENSG00000197603	C5ORF42			TMEM147
ENSG00000076944	STXBP2		ENSG00000198795	ZNF521			RNF4
ENSG00000185716	C16ORF52		ENSG00000052795	FNIP2			MIR4664
ENSG00000134909	ARHGAP32		ENSG00000107890	ANKRD26			PDIA2
ENSG00000100664	EIF5		ENSG00000101680	LAMA1			NSMCE4A
ENSG00000167925	GHDC		ENSG00000162601	MYSM1			ZDHHC16
ENSG00000059122	FLYWCH1		ENSG00000106443	PHF14			ADCK3
ENSG00000171853	TRAPPC12		ENSG00000245146	LINC01024			GUSBP4
ENSG00000144366	GULP1		ENSG00000135164	DMTF1			SQSTM1
ENSG00000091140	DLD		ENSG00000127603	MACF1			LMF1
ENSG00000171467	ZNF318		ENSG00000171316	CHD7			CASZ1
ENSG00000093000	NUP50		ENSG00000066777	ARFGEF1			UBL7-AS1
ENSG00000110583	NAA40		ENSG00000106692	FKTN			DIP2A
ENSG00000078668	VDAC3		ENSG00000115760	BIRC6			MIR1178
ENSG00000144061	NPHP1		ENSG00000137642	SORL1			DAG1
ENSG00000121053	EPX		ENSG00000143379	SETDB1			SLC25A43
ENSG00000114098	ARMC8		ENSG00000128923	FAM63B			CYBA
ENSG00000100083	GGA1		ENSG00000036448	MYOM2			TCF25
ENSG00000114650	SCAP		ENSG00000134532	SOX5			TPCN2
ENSG00000141526	SLC16A3		ENSG00000140199	SLC12A6			PABPN1
ENSG00000171004	HS6ST2		ENSG00000205913	SRRM2-AS1			NDUFA11
ENSG00000147099	HDAC8		ENSG00000124508	BTN2A2			TNFRSF4
ENSG00000178950	GAK		ENSG00000076356	PLXNA2			DCTD
ENSG00000205629	LCMT1		ENSG00000075539	FRYL			SPDYE7P
ENSG00000185049	NELFA		ENSG00000070269	TMEM260			MIR6511B-1
ENSG00000115839	RAB3GAP1		ENSG00000165757	KIAA1462			NPIPB5
ENSG00000074755	ZZEF1		ENSG00000178691	SUZ12			EIF4G1
ENSG00000213020	ZNF611		ENSG00000152409	JMY			BRSK2
ENSG00000230510	PPP5D1		ENSG00000116984	MTR			DDX11L5
ENSG00000095951	HIVEP1		ENSG00000080345	RIF1			ULK1
ENSG00000116580	GON4L		ENSG00000251247	ZNF345			GTSF1L
ENSG00000137207	YIPF3		ENSG00000128512	DOCK4			PNPLA2
ENSG00000126790	L3HYPDH		ENSG00000176542	USF3			MIR6859-1
ENSG00000005448	WDR54		ENSG00000160746	ANO10			MIR4722
ENSG00000143093	STRIP1		ENSG00000144674	GOLGA4			ATP11A-AS1
ENSG00000069943	PIGB		ENSG00000134313	KIDINS220			MIR17
ENSG00000197601	FAR1		ENSG00000152104	PTPN14			RPS21
ENSG00000062524	LTK		ENSG00000037749	MFAP3			MTG1
ENSG00000101596	SMCHD1		ENSG00000170802	FOXN2			NAV3
ENSG00000168591	TMUB2		ENSG00000159433	STARD9			PXMP2
ENSG00000071205	ARHGAP10		ENSG00000145741	BTF3			LOC441081
ENSG00000135124	P2RX4		ENSG00000163349	HIPK1			FARSA
ENSG00000152520	PAN3		ENSG00000185386	MAPK11			PEBP1
ENSG00000112139	MDGA1		ENSG00000152223	EPG5			SNHG3
ENSG00000162885	B3GALNT2		ENSG00000107331	ABCA2			TMEM210
ENSG00000144357	UBR3		ENSG00000147459	DOCK5			MTA1
ENSG00000049449	RCN1		ENSG00000136381	IREB2			BTRC
ENSG00000107371	EXOSC3		ENSG00000163629	PTPN13			DPYSL5
ENSG00000188002	RP11-43F13.1		ENSG00000196739	COL27A1			LINC01089
ENSG00000140995	DEF8		ENSG00000198793	MTOR			ZNF514
ENSG00000147144	CCDC120		ENSG00000124406	ATP8A1			IGF2BP3
ENSG00000205268	PDE7A		ENSG00000139618	BRCA2			GDF1
ENSG00000205981	DNAJC19		ENSG00000166348	USP54			NPIPA8
ENSG00000183426	NPIPA1		ENSG00000186166	CCDC84			RHOT2
ENSG00000100888	CHD8		ENSG00000204427	ABHD16A			MIR4742
ENSG00000168394	TAP1		ENSG00000120868	APAF1			LINC00176
ENSG00000164061	BSN		ENSG00000150551	LYPD1			SFSWAP
ENSG00000115904	SOS1		ENSG00000054654	SYNE2			TBC1D3G
ENSG00000130589	HELZ2		ENSG00000101109	STK4			CBX4
ENSG00000196975	ANXA4		ENSG00000162402	USP24			ZNF793
ENSG00000154479	CCDC173		ENSG00000137601	NEK1			SSR4
ENSG00000145826	LECT2		ENSG00000204406	MBD5			FAM156A
ENSG00000130827	PLXNA3		ENSG00000079805	DNM2			RBM14
ENSG00000165487	MICU2		ENSG00000166147	FBN1			TRAF4
ENSG00000187164	SHTN1		ENSG00000183530	PRR14L			ZNF696
ENSG00000143033	MTF2		ENSG00000108582	CPD			PIAS4
ENSG00000163882	POLR2H		ENSG00000164050	PLXNB1			PMAIP1
ENSG00000114933	INO80D		ENSG00000066629	EML1			LAMA4
ENSG00000177873	ZNF619		ENSG00000166881	NEMP1			RTEL1
ENSG00000161551	ZNF577		ENSG00000175054	ATR			ATXN2L
ENSG00000185684	EP400NL		ENSG00000183506	PI4KAP2			ZSCAN18
ENSG00000134644	PUM1		ENSG00000117724	CENPF			CLN6
ENSG00000214425	LRRC37A4P		ENSG00000086758	HUWE1			RGSL1
ENSG00000154803	FLCN		ENSG00000054690	PLEKHH1			HNRNPF
ENSG00000148660	CAMK2G		ENSG00000105429	MEGF8			HNRNPUL1
ENSG00000139636	LMBR1L		ENSG00000143702	CEP170			SLC35F1
ENSG00000223482	NUTM2A-AS1		ENSG00000145495	MARCH6			LOC100289511
ENSG00000226562	CYP4F26P		ENSG00000063587	ZNF275			GGA1
ENSG00000183307	CECR6		ENSG00000159140	SON			PLA2G4C
ENSG00000179988	PSTK		ENSG00000185008	ROBO2			FAM118B
ENSG00000043143	JADE2		ENSG00000163428	LRRC58			HERC4
ENSG00000112739	PRPF4B		ENSG00000113594	LIFR			NUCKS1
ENSG00000138750	NUP54		ENSG00000183856	IQGAP3			TEX22
ENSG00000177570	SAMD12		ENSG00000124782	RREB1			RPS18
ENSG00000108788	MLX		ENSG00000119314	PTBP3			CDK10
ENSG00000182986	ZNF320		ENSG00000114742	WDR48			KIF1B
ENSG00000184517	ZFP1		ENSG00000144677	CTDSPL			RPL6
ENSG00000150991	UBC		ENSG00000113851	CRBN			HNRNPK
ENSG00000160783	PMF1		ENSG00000128159	TUBGCP6			MIR3186
ENSG00000128923	FAM63B		ENSG00000118564	FBXL5			UBAC2
ENSG00000073578	SDHA		ENSG00000174238	PITPNA			GOLGA8A
ENSG00000147231	CXORF57		ENSG00000134709	HOOK1			MGAT4B
ENSG00000172716	SLFN11		ENSG00000100201	DDX17			CERK
ENSG00000181896	ZNF101		ENSG00000169432	SCN9A			MIER3
ENSG00000122417	ODF2L		ENSG00000168137	SETD5			HP1BP3
ENSG00000136826	KLF4		ENSG00000068885	IFT80			PRMT1
ENSG00000168056	LTBP3		ENSG00000148600	CDHR1			SPDYE8P
ENSG00000133884	DPF2		ENSG00000112159	MDN1			SCRIB
ENSG00000040275	SPDL1		ENSG00000163820	FYCO1			SDHAP1
ENSG00000099804	CDC34		ENSG00000099326	MZF1			PRKAR1B
ENSG00000142444	C19ORF52		ENSG00000104517	UBR5			RPS4X
ENSG00000242574	HLA-DMB		ENSG00000163637	PRICKLE2			MAVS
ENSG00000225697	SLC26A6		ENSG00000106086	PLEKHA8			LINC00597
ENSG00000178028	DMAP1		ENSG00000180385	EMC3-AS1			LINC00176
ENSG00000115216	NRBP1		ENSG00000167306	MYO5B			NXN
ENSG00000105875	WDR91		ENSG00000177646	ACAD9			GRM5-AS1
ENSG00000108953	YWHAE		ENSG00000174485	DENND4A			WDR34
ENSG00000148339	SLC25A25		ENSG00000163939	PBRM1			TMEM240
ENSG00000131711	MAP1B		ENSG00000130338	TULP4			CALM1
ENSG00000136603	SKIL		ENSG00000109680	TBC1D19			MTFR1L
ENSG00000084754	HADHA		ENSG00000117000	RLF			ZNF711
ENSG00000011260	UTP18		ENSG00000177119	ANO6			PITPNA
ENSG00000151849	CENPJ		ENSG00000167548	KMT2D			MIR6765
ENSG00000196116	TDRD7		ENSG00000048707	VPS13D			ASMTL-AS1
ENSG00000076043	REXO2		ENSG00000129007	CALML4			PABPC1L
ENSG00000103591	AAGAB		ENSG00000198001	IRAK4			GET4
ENSG00000102886	GDPD3		ENSG00000074603	DPP8			LPIN1
ENSG00000204387	C6ORF48		ENSG00000196678	ERI2			PLCXD1
ENSG00000185104	FAF1		ENSG00000033867	SLC4A7			PAX6
ENSG00000104549	SQLE		ENSG00000102189	EEA1			MGC72080
ENSG00000136490	LIMD2		ENSG00000112249	ASCC3			KXD1
ENSG00000100567	PSMA3		ENSG00000129003	VPS13C			WRAP73
ENSG00000113593	PPWD1		ENSG00000103064	SLC7A6			DIP2B
ENSG00000129351	ILF3		ENSG00000198198	SZT2			COG7
ENSG00000131732	ZCCHC9		ENSG00000116580	GON4L			RER1
ENSG00000173226	IQCB1		ENSG00000083223	ZCCHC6			FAM201A
ENSG00000130935	NOL11		ENSG00000187079	TEAD1			MSL1
ENSG00000120925	RNF170		ENSG00000138829	FBN2			RPS15A
ENSG00000168906	MAT2A		ENSG00000124151	NCOA3			C8orf82
ENSG00000164654	MIOS		ENSG00000174744	BRMS1			MIR6770-2
ENSG00000092330	TINF2		ENSG00000116406	EDEM3			CDC16
ENSG00000196632	WNK3		ENSG00000135870	RC3H1			MIR6868
ENSG00000183255	PTTG1IP		ENSG00000115419	GLS			ZNF251
ENSG00000133247	SUV420H2		ENSG00000102755	FLT1			CERS2
ENSG00000064313	TAF2		ENSG00000069869	NEDD4			MIR8082
ENSG00000117614	SYF2		ENSG00000196159	FAT4			ZNF224
ENSG00000136891	TEX10		ENSG00000070371	CLTCL1			HSD11B1L
ENSG00000130150	MOSPD2		ENSG00000167995	BEST1			CDC7
ENSG00000153201	RANBP2		ENSG00000145348	TBCK			CHMP6
ENSG00000131503	ANKHD1		ENSG00000110756	HPS5			CDC45
ENSG00000067365	METTL22		ENSG00000173517	PEAK1			ABHD17A
ENSG00000147912	FBXO10		ENSG00000188906	LRRK2			RP11-540A21.2
ENSG00000188070	C11ORF95		ENSG00000244627	RP3-449O17.1			RPL12
ENSG00000116922	C1ORF109		ENSG00000179152	TCAIM			DDX17
ENSG00000166847	DCTN5		ENSG00000133083	DCLK1			NSMF
ENSG00000111012	CYP27B1		ENSG00000149639	SOGA1			B3GNT9
ENSG00000167766	ZNF83		ENSG00000165494	PCF11			ARGLU1
ENSG00000107372	ZFAND5		ENSG00000101639	CEP192			SYNGR1
ENSG00000181143	MUC16		ENSG00000123104	ITPR2			DCUN1D2
ENSG00000169062	UPF3A		ENSG00000111696	NT5DC3			TSSK3
ENSG00000242715	CCDC169		ENSG00000132549	VPS13B			DDX11-AS1
ENSG00000128881	TTBK2		ENSG00000101972	STAG2			PI16
ENSG00000174917	C19ORF70		ENSG00000011258	MBTD1			EFCAB6
ENSG00000162694	EXTL2		ENSG00000185728	YTHDF3			LTBP4
ENSG00000101346	POFUT1		ENSG00000133863	TEX15			YDJC
ENSG00000174915	PTDSS2		ENSG00000158691	ZSCAN12			RAB35
ENSG00000066654	THUMPD1		ENSG00000144554	FANCD2			TMEM181
ENSG00000215790	SLC35E2		ENSG00000147421	HMBOX1			RHOF
ENSG00000149346	SLX4IP		ENSG00000137802	MAPKBP1			SDHAP2
ENSG00000251411	RP11-397E7.4		ENSG00000114857	NKTR			SPINK7
ENSG00000182287	AP1S2		ENSG00000074054	CLASP1			AC018464.3
ENSG00000132676	DAP3		ENSG00000197121	PGAP1			FKBP4
ENSG00000169682	SPNS1		ENSG00000118058	KMT2A			C17orf70
ENSG00000161021	MAML1		ENSG00000147133	TAF1			ZNF787
ENSG00000100077	ADRBK2		ENSG00000144893	MED12L			DNMT1
ENSG00000232611	RP11-1114A5.4		ENSG00000182326	C1S			NRON
ENSG00000175309	PHYKPL		ENSG00000115234	SNX17			RPL35
ENSG00000155621	C9ORF85		ENSG00000139354	GAS2L3			PP7080
ENSG00000198015	MRPL42		ENSG00000160352	ZNF714			DGCR8
ENSG00000172273	HINFP		ENSG00000122733	PHF24			RPS14
ENSG00000247134	RP11-11N9.4		ENSG00000118007	STAG1			WTIP
ENSG00000167393	PPP2R3B		ENSG00000164118	CEP44			LOC220729
ENSG00000162408	NOL9		ENSG00000158636	C11ORF30			SLC35E2B
ENSG00000197226	TBC1D9B		ENSG00000144535	DIS3L2			NXN
ENSG00000063587	ZNF275		ENSG00000135679	MDM2			ASXL1
ENSG00000160094	ZNF362		ENSG00000117360	PRPF3			POLR2E
ENSG00000173272	MZT2A		ENSG00000025800	KPNA6			UBA2
ENSG00000157191	NECAP2		ENSG00000197321	SVIL			CNOT3
ENSG00000118600	TMEM5		ENSG00000144468	RHBDD1			RPS17L
ENSG00000171714	ANO5		ENSG00000082805	ERC1			C17orf85
ENSG00000128245	YWHAH		ENSG00000164663	USP49			MIR8053
ENSG00000213199	ASIC3		ENSG00000242265	PEG10			RRP7A
ENSG00000196072	BLOC1S2		ENSG00000196597	ZNF782			XPO1
ENSG00000070413	DGCR2		ENSG00000178295	GEN1			SNORD117
ENSG00000168003	SLC3A2		ENSG00000134352	IL6ST			LINC00163
ENSG00000075399	VPS9D1		ENSG00000187531	SIRT7			ARRB2
ENSG00000120802	TMPO		ENSG00000080603	SRCAP			NPIPA1
ENSG00000111011	RSRC2		ENSG00000100731	PCNX			NAP1L4
ENSG00000106211	HSPB1		ENSG00000142396	ERVK3-1			MIR3117
ENSG00000253954	HMGN1P38		ENSG00000140398	NEIL1			AKAP8
ENSG00000115211	EIF2B4		ENSG00000156162	DPY19L4			ASIC3
ENSG00000155463	OXA1L		ENSG00000134982	APC			GUSBP2
ENSG00000163931	TKT		ENSG00000162378	ZYG11B			LOC642846
ENSG00000119242	CCDC92		ENSG00000174373	RALGAPA1			GPS1
ENSG00000103326	CAPN15		ENSG00000174197	MGA			ARHGEF28
ENSG00000175455	CCDC14		ENSG00000100697	DICER1			ACTR1B
ENSG00000164172	MOCS2		ENSG00000165521	EML5			ATAD3C
ENSG00000160688	FLAD1		ENSG00000222011	FAM185A			MIR3127
ENSG00000112159	MDN1		ENSG00000170776	AKAP13			SRSF4
ENSG00000062194	GPBP1		ENSG00000138741	TRPC3			CEP89
ENSG00000050426	LETMD1		ENSG00000151835	SACS			RPS17
ENSG00000011485	PPP5C		ENSG00000166477	LEO1			YWHAE
ENSG00000103657	HERC1		ENSG00000003989	SLC7A2			WISP1
ENSG00000163608	C3ORF17		ENSG00000145675	PIK3R1			REXO1
ENSG00000182473	EXOC7		ENSG00000170456	DENND5B			DHRS12
ENSG00000111605	CPSF6		ENSG00000040341	STAU2			NPIPB3
ENSG00000109929	SC5D		ENSG00000179104	TMTC2			POLR2J2
ENSG00000186283	TOR3A		ENSG00000178904	DPY19L3			RPS13
ENSG00000156170	NDUFAF6		ENSG00000172728	FUT10			POLG
ENSG00000140416	TPM1		ENSG00000100804	PSMB5			SNORD37
ENSG00000166851	PLK1		ENSG00000082258	CCNT2			WNT3
ENSG00000127603	MACF1		ENSG00000169100	SLC25A6			FTL
ENSG00000107643	MAPK8		ENSG00000154265	ABCA5			RPS27
ENSG00000134744	ZCCHC11		ENSG00000196505	GDAP2			RNH1
ENSG00000105221	AKT2		ENSG00000128731	HERC2			GK
ENSG00000125503	PPP1R12C		ENSG00000129315	CCNT1			TOB2
ENSG00000127481	UBR4		ENSG00000111215	PRR4			C19orf33
ENSG00000144674	GOLGA4		ENSG00000196116	TDRD7			MXRA7
ENSG00000171960	PPIH		ENSG00000118412	CASP8AP2			GUSBP1
ENSG00000163660	CCNL1		ENSG00000146426	TIAM2			NSUN5P1
ENSG00000151914	DST		ENSG00000103202	NME4			RNF4
ENSG00000102978	POLR2C		ENSG00000179818	PCBP1-AS1			C5orf42
ENSG00000188895	MSL1		ENSG00000056586	RC3H2			TNK2
ENSG00000140750	ARHGAP17		ENSG00000091129	NRCAM			LARP1B
ENSG00000197969	VPS13A		ENSG00000166484	MAPK7			DUX4L6
ENSG00000177646	ACAD9		ENSG00000124942	AHNAK			CACTIN
ENSG00000205531	NAP1L4		ENSG00000075292	ZNF638			ARRDC2
ENSG00000162194	LBHD1		ENSG00000182621	PLCB1			DDX12P
ENSG00000113583	C5ORF15		ENSG00000154639	CXADR			NPIPB3
ENSG00000007392	LUC7L		ENSG00000116977	LGALS8			FANCA
ENSG00000143624	INTS3		ENSG00000056972	TRAF3IP2			PI4KAP2
ENSG00000099860	GADD45B		ENSG00000072364	AFF4			AMPD2
ENSG00000182481	KPNA2		ENSG00000083168	KAT6A			GEMIN4
ENSG00000139116	KIF21A		ENSG00000149187	CELF1			XYLT2
ENSG00000187147	RNF220		ENSG00000114439	BBX			IDI1
ENSG00000106603	COA1		ENSG00000075399	VPS9D1			NIPSNAP1
ENSG00000070087	PFN2		ENSG00000146233	CYP39A1			SRSF10
ENSG00000125124	BBS2		ENSG00000105323	HNRNPUL1			RPL9
ENSG00000114030	KPNA1		ENSG00000261409	RP6-24A23.7			ZMYND19
ENSG00000132424	PNISR		ENSG00000128915	ICE2			UBA1
ENSG00000081307	UBA5		ENSG00000198315	ZKSCAN8			SHOX2
ENSG00000159210	SNF8		ENSG00000006607	FARP2			ARMC10
ENSG00000116127	ALMS1		ENSG00000166833	NAV2			FOXA1
ENSG00000166411	IDH3A		ENSG00000175984	DENND2C			CLUH
ENSG00000005810	MYCBP2		ENSG00000138759	FRAS1			CERCAM
ENSG00000000460	C1ORF112		ENSG00000091039	OSBPL8			CEP170B
ENSG00000173638	SLC19A1		ENSG00000007202	KIAA0100			HNRNPL
ENSG00000051523	CYBA		ENSG00000147526	TACC1			KLHDC4
ENSG00000166483	WEE1		ENSG00000103319	EEF2K			MRPS26
ENSG00000184428	TOP1MT		ENSG00000073331	ALPK1			CDC16
ENSG00000130640	TUBGCP2		ENSG00000011405	PIK3C2A			PLXNA1
ENSG00000130826	DKC1		ENSG00000134644	PUM1			DHX34
ENSG00000065029	ZNF76		ENSG00000204613	TRIM10			MIR5583-1
ENSG00000162704	ARPC5		ENSG00000079482	OPHN1			DKC1
ENSG00000119684	MLH3		ENSG00000150764	DIXDC1			ZNF511
ENSG00000047346	FAM214A		ENSG00000178127	NDUFV2			RNF126
ENSG00000080823	MOK		ENSG00000090857	PDPR			GGT7
ENSG00000186908	ZDHHC17		ENSG00000140575	IQGAP1			C19orf26
ENSG00000106976	DNM1		ENSG00000104835	SARS2			DUOX2
ENSG00000148690	FRA10AC1		ENSG00000198862	LTN1			PFKL
ENSG00000110172	CHORDC1		ENSG00000157800	SLC37A3			PLEKHH3
ENSG00000076928	ARHGEF1		ENSG00000253352	TUG1			MIR7161
ENSG00000249915	PDCD6		ENSG00000159214	CCDC24			CNIH4
ENSG00000007372	PAX6		ENSG00000164327	RICTOR			LOC100133050
ENSG00000101363	MANBAL		ENSG00000066056	TIE1			SPDYE6
ENSG00000026025	VIM		ENSG00000088812	ATRN			SELO
ENSG00000166562	SEC11C		ENSG00000139132	FGD4			LOC283683
ENSG00000187535	IFT140		ENSG00000180628	PCGF5			SLC1A5
ENSG00000106351	AGFG2		ENSG00000135837	CEP350			PPP6R3
ENSG00000244879	GABPB1-AS1		ENSG00000134250	NOTCH2			NACC1
ENSG00000011454	RABGAP1		ENSG00000096696	DSP			HDLBP
ENSG00000183520	UTP11L		ENSG00000165458	INPPL1			SLC35E2
ENSG00000204406	MBD5		ENSG00000196236	XPNPEP3			LRRC41
ENSG00000198156	NPIPB6		ENSG00000114841	DNAH1			CRIP2
ENSG00000104884	ERCC2		ENSG00000078403	MLLT10			C16orf95
ENSG00000159479	MED8		ENSG00000139218	SCAF11			XYLB
ENSG00000111652	COPS7A		ENSG00000198399	ITSN2			DYRK1B
ENSG00000247828	TMEM161B-AS1		ENSG00000108309	RUNDC3A			MFN1
ENSG00000001084	GCLC		ENSG00000145734	BDP1			NCAPD3
ENSG00000197530	MIB2		ENSG00000163681	SLMAP			FGF18
ENSG00000135912	TTLL4		ENSG00000116539	ASH1L			LINC00937
ENSG00000175352	NRIP3		ENSG00000164830	OXR1			RPL27
ENSG00000083093	PALB2		ENSG00000132294	EFR3A			CALM2
ENSG00000104852	SNRNP70		ENSG00000067900	ROCK1			WDR4
ENSG00000167548	KMT2D		ENSG00000198625	MDM4			RP1-257A7.4
ENSG00000186635	ARAP1		ENSG00000170310	STX8			RP11-713P17.3
ENSG00000145014	TMEM44		ENSG00000148339	SLC25A25			RNH1
ENSG00000003756	RBM5		ENSG00000167378	IRGQ			MAP3K13
ENSG00000041802	LSG1		ENSG00000164587	RPS14			SUV420H2
ENSG00000064763	FAR2		ENSG00000089177	KIF16B			ZDHHC8P1
ENSG00000234912	SNHG20		ENSG00000198482	ZNF808			TRIO
ENSG00000149582	TMEM25		ENSG00000106261	ZKSCAN1			AGAP8
ENSG00000170776	AKAP13		ENSG00000158987	RAPGEF6			DDX12P
ENSG00000132780	NASP		ENSG00000103599	IQCH			U2AF2
ENSG00000135596	MICAL1		ENSG00000005889	ZFX			PPP2R3B
ENSG00000126456	IRF3		ENSG00000108510	MED13			PCBP2
ENSG00000172375	C2CD2L		ENSG00000133816	MICAL2			AGPAT3
ENSG00000160218	TRAPPC10		ENSG00000223745	RP4-717I23.3			RPL34
ENSG00000135945	REV1		ENSG00000117407	ARTN			RASSF2
ENSG00000037280	FLT4		ENSG00000173320	STOX2			UBE2Q2P3
ENSG00000213185	FAM24B		ENSG00000172795	DCP2			F7
ENSG00000187954	CYHR1		ENSG00000196712	NF1			DIP2A
ENSG00000112379	ARFGEF3		ENSG00000174473	GALNTL6			E2F5
ENSG00000121073	SLC35B1		ENSG00000121774	KHDRBS1			DHX9
ENSG00000141298	SSH2		ENSG00000154727	GABPA			ELP6
ENSG00000117410	ATP6V0B		ENSG00000105810	CDK6			GLB1L2
ENSG00000103197	TSC2		ENSG00000184640	SEPT9			SETD8
ENSG00000155893	PXYLP1		ENSG00000188243	COMMD6			DNA2
ENSG00000184319	RPL23AP82		ENSG00000146592	CREB5			AP1M1
ENSG00000147439	BIN3		ENSG00000165626	BEND7			L3MBTL3
ENSG00000218739	CEBPZOS		ENSG00000196914	ARHGEF12			PITRM1-AS1
ENSG00000084090	STARD7		ENSG00000157077	ZFYVE9			RPS15
ENSG00000168397	ATG4B		ENSG00000138641	HERC3			CHKB-CPT1B
ENSG00000141556	TBCD		ENSG00000123552	USP45			UPF1
ENSG00000168066	SF1		ENSG00000100461	RBM23			SEMA4C
ENSG00000116957	TBCE		ENSG00000004139	SARM1			SRFBP1
ENSG00000167985	SDHAF2		ENSG00000172354	GNB2			PCBP4
ENSG00000163162	RNF149		ENSG00000146247	PHIP			NSD1
ENSG00000198718	FAM179B		ENSG00000101752	MIB1			ZNF587B
ENSG00000109686	SH3D19		ENSG00000179532	DNHD1			POLR3E
ENSG00000088833	NSFL1C		ENSG00000117020	AKT3			SHF
ENSG00000117707	PROX1		ENSG00000171533	MAP6			TFAP2A
ENSG00000127914	AKAP9		ENSG00000185842	DNAH14			DNPH1
ENSG00000173821	RNF213		ENSG00000197808	ZNF461			SCARB1
ENSG00000122406	RPL5		ENSG00000268516	CTD-3138B18.5			NBPF9
ENSG00000106397	PLOD3		ENSG00000136152	COG3			SRM
ENSG00000078674	PCM1		ENSG00000149591	TAGLN			COL23A1
ENSG00000143376	SNX27		ENSG00000113368	LMNB1			CARS
ENSG00000168411	RFWD3		ENSG00000081014	AP4E1			ARID4B
ENSG00000185187	SIGIRR		ENSG00000108797	CNTNAP1			TTLL12
ENSG00000130714	POMT1		ENSG00000135452	TSPAN31			B3GNTL1
ENSG00000140553	UNC45A		ENSG00000262879	RP11-156P1.3			NCAPG2
ENSG00000005194	CIAPIN1		ENSG00000114686	MRPL3			HNRNPA1P10
ENSG00000104093	DMXL2		ENSG00000112531	QKI			CLPTM1L
ENSG00000119383	PPP2R4		ENSG00000169057	MECP2			PSMD6
ENSG00000205213	LGR4		ENSG00000085117	CD82			KNTC1
ENSG00000152818	UTRN		ENSG00000106211	HSPB1			GATAD2B
ENSG00000115290	GRB14		ENSG00000170502	NUDT9			FOXK2
ENSG00000107290	SETX		ENSG00000141576	RNF157			HAUS1
ENSG00000160201	U2AF1		ENSG00000213240	RP11-458D21.5			HNRNPM
ENSG00000092094	OSGEP		ENSG00000174799	CEP135			B4GALNT3
ENSG00000100284	TOM1		ENSG00000206149	HERC2P9			SMG5
ENSG00000188185	LINC00265		ENSG00000148120	C9ORF3			LUZP1
ENSG00000136100	VPS36		ENSG00000196911	KPNA5			CRIPAK
ENSG00000187240	DYNC2H1		ENSG00000174607	UGT8			BCL7A
ENSG00000124406	ATP8A1		ENSG00000115970	THADA			2015-09-09
ENSG00000163714	U2SURP		ENSG00000102908	NFAT5			ABTB1
ENSG00000153914	SREK1		ENSG00000105270	CLIP3			TBC1D3F
ENSG00000165669	FAM204A		ENSG00000164828	SUN1			PDXDC1
ENSG00000162144	CYB561A3		ENSG00000171100	MTM1			XIAP
ENSG00000126777	KTN1		ENSG00000122483	CCDC18			C15orf39
ENSG00000204623	ZNRD1-AS1		ENSG00000152332	UHMK1			NUFIP2
ENSG00000167604	NFKBID		ENSG00000198420	TCAF1			FAN1
ENSG00000060138	YBX3		ENSG00000173480	ZNF417			RGPD5
ENSG00000121989	ACVR2A		ENSG00000204410	MSH5			EZH2
ENSG00000106785	TRIM14		ENSG00000198626	RYR2			LRRC43
ENSG00000171953	ATPAF2		ENSG00000011426	ANLN			AMN
ENSG00000160208	RRP1B		ENSG00000198563	DDX39B			HNRNPUL1
ENSG00000132199	ENOSF1		ENSG00000156011	PSD3			MIR6770-2
ENSG00000183077	AFMID		ENSG00000081026	MAGI3			TCF25
ENSG00000171988	JMJD1C		ENSG00000106588	PSMA2			CHERP
ENSG00000022840	RNF10		ENSG00000184164	CRELD2			UBE2K
ENSG00000168000	BSCL2		ENSG00000148842	CNNM2			DENND4B
ENSG00000140398	NEIL1		ENSG00000162804	SNED1			SYNGR2
ENSG00000125731	SH2D3A		ENSG00000102032	RENBP			DTX2P1-UPK3BP1-PMS2P11
ENSG00000171311	EXOSC1		ENSG00000109787	KLF3			MIR199A1
ENSG00000095485	CWF19L1		ENSG00000158286	RNF207			CSNK1E
ENSG00000170049	KCNAB3		ENSG00000132702	HAPLN2			TOP3B
ENSG00000105419	MEIS3		ENSG00000242086	LINC00969			PARP8
ENSG00000150471	ADGRL3		ENSG00000152683	SLC30A6			EPN1
ENSG00000006025	OSBPL7		ENSG00000258839	MC1R			SLC44A2
ENSG00000184209	SNRNP35		ENSG00000074855	ANO8			HHEX
ENSG00000125148	MT2A		ENSG00000121644	DESI2			MIR6511A-2
ENSG00000094914	AAAS		ENSG00000069667	RORA			TMEM63A
ENSG00000241468	ATP5J2		ENSG00000163110	PDLIM5			EIF3B
ENSG00000269609	RPARP-AS1		ENSG00000104419	NDRG1			THSD4
ENSG00000163900	TMEM41A		ENSG00000170873	MTSS1			PPAP2C
ENSG00000031823	RANBP3		ENSG00000143429	AC027612.6			RAB40C
ENSG00000112062	MAPK14		ENSG00000140022	STON2			RINL
ENSG00000105928	DFNA5		ENSG00000143669	LYST			AATK
ENSG00000095787	WAC		ENSG00000239665	RP11-295P9.3			PGLS
ENSG00000196159	FAT4		ENSG00000025708	TYMP			MAGOH
ENSG00000177548	RABEP2		ENSG00000167280	ENGASE			GAA
ENSG00000127445	PIN1		ENSG00000167549	CORO6			CATSPER2
ENSG00000168259	DNAJC7		ENSG00000133460	SLC2A11			RGPD5
ENSG00000173230	GOLGB1		ENSG00000185920	PTCH1			PPIAL4D
ENSG00000197343	ZNF655		ENSG00000188227	ZNF793			RNPEPL1
ENSG00000058600	POLR3E		ENSG00000075275	CELSR1			RPS10
ENSG00000068366	ACSL4		ENSG00000157741	UBN2			SSNA1
ENSG00000166801	FAM111A		ENSG00000136378	ADAMTS7			RASA3
ENSG00000173852	DPY19L1		ENSG00000148444	COMMD3			XYLB
ENSG00000183597	TANGO2		ENSG00000138593	SECISBP2L			XRCC3
ENSG00000168137	SETD5		ENSG00000105792	CFAP69			BAIAP2L1
ENSG00000104408	EIF3E		ENSG00000103415	HMOX2			MAGI1
ENSG00000185252	ZNF74		ENSG00000185722	ANKFY1			C6orf136
ENSG00000242612	DECR2		ENSG00000154545	MAGED4			ERC1
ENSG00000152219	ARL14EP		ENSG00000172766	NAA16			PAFAH1B1
ENSG00000132300	PTCD3		ENSG00000196233	LCOR			IRAK1
ENSG00000139998	RAB15		ENSG00000159899	NPR2			UBE2S
ENSG00000083857	FAT1		ENSG00000033122	LRRC7			ZNF84
ENSG00000154814	OXNAD1		ENSG00000168702	LRP1B			DEF6
ENSG00000166348	USP54		ENSG00000143178	TBX19			ATXN10
ENSG00000101639	CEP192		ENSG00000112685	EXOC2			ABR
ENSG00000110881	ASIC1		ENSG00000108799	EZH1			DFFB
ENSG00000115677	HDLBP		ENSG00000198131	ZNF544			RPSAP52
ENSG00000266967	AARSD1		ENSG00000198915	RASGEF1A			PKN1
ENSG00000142599	RERE		ENSG00000091262	ABCC6			LINC00685
ENSG00000141456	PELP1		ENSG00000111647	UHRF1BP1L			SNORD103A
ENSG00000255717	SNHG1		ENSG00000180747	SMG1P3			KLF2
ENSG00000140836	ZFHX3		ENSG00000204435	CSNK2B			ASMTL-AS1
ENSG00000090857	PDPR		ENSG00000170100	ZNF778			AP3D1
ENSG00000203879	GDI1		ENSG00000161526	SAP30BP			ATXN2
ENSG00000091656	ZFHX4		ENSG00000248932	RP11-319G6.1			SLC38A8
ENSG00000111801	BTN3A3		ENSG00000215417	MIR17HG			ZMIZ2
ENSG00000174227	PIGG		ENSG00000227124	ZNF717			DDX17
ENSG00000244754	N4BP2L2		ENSG00000236882	LINC01554			C14orf80
ENSG00000165672	PRDX3		ENSG00000198818	SFT2D1			AMD1
ENSG00000178381	ZFAND2A		ENSG00000214021	TTLL3			ZNF639
ENSG00000026297	RNASET2		ENSG00000155542	SETD9			MNX1
ENSG00000111666	CHPT1		ENSG00000168872	DDX19A			FAM86B3P
ENSG00000204713	TRIM27		ENSG00000104964	AES			PCSK6
ENSG00000161203	AP2M1		ENSG00000079387	SENP1			TUBG2
ENSG00000175203	DCTN2		ENSG00000135842	FAM129A			HSPA4
ENSG00000135775	COG2		ENSG00000145736	GTF2H2			FAM192A
ENSG00000006530	AGK		ENSG00000163638	ADAMTS9			SLC25A39
ENSG00000113739	STC2		ENSG00000154310	TNIK			SIN3A
ENSG00000108984	MAP2K6		ENSG00000103248	MTHFSD			HGSNAT
ENSG00000126461	SCAF1		ENSG00000126217	MCF2L			CIC
ENSG00000197747	S100A10		ENSG00000133640	LRRIQ1			CHTF18
ENSG00000111142	METAP2		ENSG00000269352	PTOV1-AS2			TAF15
ENSG00000103037	SETD6		ENSG00000147130	ZMYM3			CENPF
ENSG00000051108	HERPUD1		ENSG00000117419	ERI3			PDCD5
ENSG00000165209	STRBP		ENSG00000177463	NR2C2			ERCC2
ENSG00000014138	POLA2		ENSG00000177853	ZNF518A			LETM1
ENSG00000007545	CRAMP1		ENSG00000228393	LINC01004			SREBF1
ENSG00000151779	NBAS		ENSG00000141337	ARSG			TUBGCP3
ENSG00000106665	CLIP2		ENSG00000198538	ZNF28			WASH5P
ENSG00000075413	MARK3		ENSG00000134283	PPHLN1			LINC00266-3
ENSG00000145819	ARHGAP26		ENSG00000251411	RP11-397E7.4			DOT1L
ENSG00000110888	CAPRIN2		ENSG00000134152	KATNBL1			DDRGK1
ENSG00000177302	TOP3A		ENSG00000178093	TSSK6			RBBP7
ENSG00000143322	ABL2		ENSG00000154874	CCDC144B			UQCRH
ENSG00000006459	KDM7A		ENSG00000168477	TNXB			ARL8A
ENSG00000133316	WDR74		ENSG00000115423	DNAH6			FAXDC2
ENSG00000149532	CPSF7		ENSG00000165810	BTNL9			TMEM181
ENSG00000167110	GOLGA2		ENSG00000184226	PCDH9			PHF10
ENSG00000134899	ERCC5		ENSG00000127540	UQCR11			PFKL
ENSG00000166780	C16ORF45		ENSG00000154760	SLFN13			NFKBIB
ENSG00000135164	DMTF1		ENSG00000065534	MYLK			CCDC124
ENSG00000157514	TSC22D3		ENSG00000231234	SKP1P1			MIR3621
ENSG00000128602	SMO		ENSG00000135253	KCP			GOLGA3
ENSG00000085733	CTTN		ENSG00000177830	CHID1			CARS2
ENSG00000160752	FDPS		ENSG00000254893	AC113404.1			MIR6859-2
ENSG00000153113	CAST		ENSG00000248445	SEMA6A-AS1			MIR4690
ENSG00000146963	LUC7L2		ENSG00000176029	C11ORF16			PLXNA3
ENSG00000154222	CC2D1B		ENSG00000147996	CBWD5			HFE2
ENSG00000114388	NPRL2		ENSG00000131127	ZNF141			TRIM11
ENSG00000112118	MCM3		ENSG00000109670	FBXW7			GREB1
ENSG00000132122	SPATA6		ENSG00000152689	RASGRP3			MTHFD1L
ENSG00000138759	FRAS1		ENSG00000179240	RP11-111M22.2			IL21R-AS1
ENSG00000263072	ZNF213-AS1		ENSG00000130311	DDA1			WFIKKN1
ENSG00000135476	ESPL1		ENSG00000143450	OAZ3			TBC1D3H
ENSG00000075391	RASAL2		ENSG00000229292	RFPL4AL1			ARGFXP2
ENSG00000173193	PARP14		ENSG00000102144	PGK1			BCL2L11
ENSG00000198818	SFT2D1		ENSG00000170634	ACYP2			NOLC1
ENSG00000117625	RCOR3		ENSG00000167562	ZNF701			KEAP1
ENSG00000104973	MED25		ENSG00000247137	RP11-727A23.5			KIF7
ENSG00000085415	SEH1L		ENSG00000233110	RP11-301L8.2			AC007773.2
ENSG00000168404	MLKL		ENSG00000127838	PNKD			PHRF1
ENSG00000134291	TMEM106C		ENSG00000129515	SNX6			C21orf33
ENSG00000129347	KRI1		ENSG00000166025	AMOTL1			TBC1D3H
ENSG00000186300	ZNF555		ENSG00000133422	MORC2			KRBA1
ENSG00000103502	CDIPT		ENSG00000104856	RELB			ILF3
ENSG00000171763	SPATA5L1		ENSG00000123395	ATG101			SERPINH1
ENSG00000172500	FIBP		ENSG00000215533	LINC00189			CFL1
ENSG00000179134	SAMD4B		ENSG00000198156	NPIPB6			SPP2
ENSG00000106263	EIF3B		ENSG00000175985	PLEKHD1			NBPF10
ENSG00000110851	PRDM4		ENSG00000118513	MYB			UBE2G1
ENSG00000160551	TAOK1		ENSG00000259248	USP3-AS1			GMIP
ENSG00000158805	ZNF276		ENSG00000260518	BMS1P8			AGRN
ENSG00000170899	GSTA4		ENSG00000070019	GUCY2C			IQGAP3
ENSG00000163625	WDFY3		ENSG00000100299	ARSA			ZNF512B
ENSG00000122483	CCDC18		ENSG00000005379	BZRAP1			CRK
ENSG00000239306	RBM14		ENSG00000100490	CDKL1			STMN3
ENSG00000196531	NACA		ENSG00000186523	FAM86B1			C1QTNF7
ENSG00000149328	GLB1L2		ENSG00000240891	PLCXD2			KLHDC4
ENSG00000146263	MMS22L		ENSG00000151413	NUBPL			CAMTA1
ENSG00000187742	SECISBP2		ENSG00000223804	CH17-472G23.2			DNAH14
ENSG00000179151	EDC3		ENSG00000111728	ST8SIA1			AP2A2
ENSG00000143198	MGST3		ENSG00000120802	TMPO			TUBBP5
ENSG00000101473	ACOT8		ENSG00000103226	NOMO3			PCMTD2
ENSG00000023516	AKAP11		ENSG00000233024	RP11-1212A22.4			UNKL
ENSG00000104872	PIH1D1		ENSG00000226312	CFLAR-AS1			HERC2P2
ENSG00000138002	IFT172		ENSG00000249437	NAIP			GNB1
ENSG00000196417	ZNF765		ENSG00000267383	CTC-260E6.6			MED15
ENSG00000087191	PSMC5						ZNF362
ENSG00000130821	SLC6A8						ZBTB4
ENSG00000198589	LRBA						ZNF337
ENSG00000072364	AFF4						PPP1R27
ENSG00000196233	LCOR						ATP5A1
ENSG00000163482	STK36						NFYB
ENSG00000108021	FAM208B						CLK2
ENSG00000269190	FBXO17						BRF2
ENSG00000137955	RABGGTB						DEDD2
ENSG00000138336	TET1						CDC42EP1
ENSG00000079616	KIF22						TSC2
ENSG00000111364	DDX55						PRR14L
ENSG00000163319	MRPS18C						SMG1
ENSG00000089009	RPL6						CYP4V2
ENSG00000178104	PDE4DIP						CPXM1
ENSG00000107959	PITRM1						RCC1
ENSG00000104081	BMF						SSU72
ENSG00000169221	TBC1D10B						FUS
ENSG00000136052	SLC41A2						GLT8D2
ENSG00000267254	ZNF790-AS1						GOLGA3
ENSG00000129292	PHF20L1						WDR27
ENSG00000073060	SCARB1						MIR3177
ENSG00000104859	CLASRP						MAP2K2
ENSG00000080802	CNOT4						TXN
ENSG00000115808	STRN						ARFGAP2
ENSG00000217555	CKLF						MFI2
ENSG00000151725	CENPU						USP25
ENSG00000135070	ISCA1						CUX1
ENSG00000080345	RIF1						C10orf95
ENSG00000168439	STIP1						TMC6
ENSG00000182446	NPLOC4						LMNB1
ENSG00000104412	EMC2						PHF19
ENSG00000161904	LEMD2						SLIT2
ENSG00000173898	SPTBN2						CBWD1
ENSG00000186666	BCDIN3D						SETD8
ENSG00000156253	RWDD2B						CSK
ENSG00000102908	NFAT5						BAX
ENSG00000196712	NF1						CCDC57
ENSG00000139531	SUOX						CRIP2
ENSG00000160691	SHC1						BZW1
ENSG00000133863	TEX15						GAL
ENSG00000106344	RBM28						COA6
ENSG00000138246	DNAJC13						MTDH
ENSG00000176853	FAM91A1						PEA15
ENSG00000109920	FNBP4						SMARCD2
ENSG00000176225	RTTN						SPTSSA
ENSG00000173812	EIF1						PPP6R3
ENSG00000143740	SNAP47						MIR1908
ENSG00000053900	ANAPC4						SLC19A1
ENSG00000166887	VPS39						RP11-35G9.3
ENSG00000118058	KMT2A						PDE4DIP
ENSG00000179348	GATA2						ATP5G1
ENSG00000125991	ERGIC3						BMS1P1
ENSG00000175866	BAIAP2						DGKH
ENSG00000100711	ZFYVE21						VPS53
ENSG00000008130	NADK						HIC2
ENSG00000137812	CASC5						TAF1
ENSG00000169045	HNRNPH1						RNF213
ENSG00000165526	RPUSD4						PYGB
ENSG00000188994	ZNF292						DIP2C
ENSG00000248333	CDK11B						LUC7L3
ENSG00000009413	REV3L						C1orf174
ENSG00000167987	VPS37C						LINC01021
ENSG00000132155	RAF1						EPN1
ENSG00000166004	CEP295						SOX15
ENSG00000254681	PKD1P5						MIR3153
ENSG00000197102	DYNC1H1						TFAM
ENSG00000088448	ANKRD10						ATAD3C
ENSG00000012048	BRCA1						C19orf43
ENSG00000182718	ANXA2						TNRC18
ENSG00000224043	CCNT2-AS1						ABR
ENSG00000163629	PTPN13						GLRX3
ENSG00000089335	ZNF302						NADK
ENSG00000033627	ATP6V0A1						CUEDC2
ENSG00000129933	MAU2						CANX
ENSG00000141295	SCRN2						RHEB
ENSG00000214046	SMIM7						BCAP31
ENSG00000111731	C2CD5						NACA
ENSG00000152117	AC093838.4						GSG1L
ENSG00000081479	LRP2						ASMT
ENSG00000164466	SFXN1						RPS4X
ENSG00000161013	MGAT4B						TMEM191C
ENSG00000112659	CUL9						MIR4755
ENSG00000128191	DGCR8						PIN1
ENSG00000068137	PLEKHH3						HAGH
ENSG00000084676	NCOA1						SH3GLB2
ENSG00000134748	PRPF38A						FDPS
ENSG00000066651	TRMT11						DZIP1
ENSG00000084693	AGBL5						MNT
ENSG00000196497	IPO4						HYKK
ENSG00000243156	MICAL3						SBF1
ENSG00000143314	MRPL24						MIR6075
ENSG00000066739	ATG2B						TXNDC16
ENSG00000143493	INTS7						TTC3
ENSG00000266173	STRADA						MIR4444-1
ENSG00000180376	CCDC66						LAS1L
ENSG00000188739	RBM34						MYBBP1A
ENSG00000128973	CLN6						CLASRP
ENSG00000041982	TNC						AC005594.3
ENSG00000226686	LINC01535						MYO19
ENSG00000164032	H2AFZ						MIR6511B-1
ENSG00000177853	ZNF518A						PNRC1
ENSG00000174373	RALGAPA1						WI2-2373I1.2
ENSG00000104365	IKBKB						PRKCZ
ENSG00000188227	ZNF793						F7
ENSG00000228782	CTD-2026D20.3						SULF2
ENSG00000170271	FAXDC2						TTYH3
ENSG00000062716	VMP1						TCF25
ENSG00000060339	CCAR1						KBTBD2
ENSG00000171295	ZNF440						ISL2
ENSG00000065526	SPEN						SIMC1
ENSG00000128833	MYO5C						LMNB2
ENSG00000117713	ARID1A						TNIP2
ENSG00000180817	PPA1						MC1R
ENSG00000119559	C19ORF25						CFLAR
ENSG00000174839	DENND6A						TYSND1
ENSG00000167280	ENGASE						THRAP3
ENSG00000180385	EMC3-AS1						TRNT1
ENSG00000060491	OGFR						CHMP6
ENSG00000090060	PAPOLA						CYP20A1
ENSG00000108389	MTMR4						LOC202181
ENSG00000148158	SNX30						BRSK2
ENSG00000072609	CHFR						RASL10B
ENSG00000160410	SHKBP1						NUDT14
ENSG00000104936	DMPK						EVA1C
ENSG00000100813	ACIN1						LGALS9
ENSG00000205581	HMGN1						FLJ37453
ENSG00000134262	AP4B1						SPDYE5
ENSG00000134453	RBM17						SMAD7
ENSG00000184164	CRELD2						MLLT10
ENSG00000173039	RELA						RNASET2
ENSG00000151835	SACS						WDR70
ENSG00000168763	CNNM3						MRPS25
ENSG00000067064	IDI1						MAFK
ENSG00000173334	TRIB1						SCNN1D
ENSG00000183963	SMTN						KHK
ENSG00000178234	GALNT11						MMEL1
ENSG00000204514	ZNF814						MIR6069
ENSG00000196367	TRRAP						QRICH1
ENSG00000087157	PGS1						RANGAP1
ENSG00000110811	P3H3						SPIRE2
ENSG00000066044	ELAVL1						CROCC
ENSG00000100162	CENPM						D2HGDH
ENSG00000185842	DNAH14						CLK3
ENSG00000074935	TUBE1						MIR6880
ENSG00000132382	MYBBP1A						ADAR
ENSG00000159459	UBR1						CCDC57
ENSG00000161692	DBF4B						GPHN
ENSG00000079432	CIC						BABAM1
ENSG00000061936	SFSWAP						FANCA
ENSG00000170629	DPY19L2P2						PDE8A
ENSG00000138398	PPIG						ADAMTS20
ENSG00000177200	CHD9						DOLPP1
ENSG00000086758	HUWE1						CD46
ENSG00000088247	KHSRP						MIR4517
ENSG00000008988	RPS20						PPP1R14C
ENSG00000165323	FAT3						ODF2L
ENSG00000149925	ALDOA						CDC25C
ENSG00000142396	ERVK3-1						TBC1D10B
ENSG00000125676	THOC2						SCAMP4
ENSG00000121897	LIAS						INTS1
ENSG00000109689	STIM2						INPPL1
ENSG00000196405	EVL						ISCU
ENSG00000103423	DNAJA3						MIR4644
ENSG00000198677	TTC37						SH3BP1
ENSG00000164011	ZNF691						MIR4467
ENSG00000198909	MAP3K3						NFE2L2
ENSG00000186501	TMEM222						MAP1LC3A
ENSG00000081760	AACS						RP4-756H11.3
ENSG00000148343	FAM73B						SERHL2
ENSG00000166226	CCT2						SEPW1
ENSG00000089053	ANAPC5						CSDE1
ENSG00000099326	MZF1						CAMKK2
ENSG00000143061	IGSF3						DSN1
ENSG00000156671	SAMD8						AC019118.2
ENSG00000113648	H2AFY						RUVBL1
ENSG00000136444	RSAD1						RASSF3
ENSG00000135678	CPM						MIR3160-2
ENSG00000178980	SEPW1						LINC00839
ENSG00000173153	ESRRA						LOC100506990
ENSG00000143727	ACP1						LTBR
ENSG00000083223	ZCCHC6						RPL39
ENSG00000165233	CARD19						WASH2P
ENSG00000006125	AP2B1						LINC00968
ENSG00000184787	UBE2G2						CEP95
ENSG00000163467	TSACC						MCM3AP
ENSG00000070010	UFD1L						GRAMD1A
ENSG00000149930	TAOK2						RGPD2
ENSG00000187775	DNAH17						RGPD1
ENSG00000183763	TRAIP						TRA2B
ENSG00000047579	DTNBP1						ERBB4
ENSG00000028310	BRD9						KIF1A
ENSG00000174177	CTU2						PFN2
ENSG00000164211	STARD4						LOC100505817
ENSG00000134186	PRPF38B						CLPTM1L
ENSG00000147251	DOCK11						STC2
ENSG00000156976	EIF4A2						TARBP1
ENSG00000139880	CDH24						MIR7851
ENSG00000138050	THUMPD2						AGAP3
ENSG00000177082	WDR73						GDPD2
ENSG00000198231	DDX42						GAA
ENSG00000114331	ACAP2						LINC00266-1
ENSG00000132823	OSER1						RAB12
ENSG00000198130	HIBCH						PRSS53
ENSG00000163161	ERCC3						RPL5
ENSG00000119326	CTNNAL1						LRRC41
ENSG00000053747	LAMA3						KPNA6
ENSG00000134333	LDHA						RBFOX2
ENSG00000103174	NAGPA						FAM111B
ENSG00000102078	SLC25A14						MAT2A
ENSG00000138193	PLCE1						GLIS1
ENSG00000006327	TNFRSF12A						POLA2
ENSG00000122033	MTIF3						PANK4
ENSG00000160917	CPSF4						PDE4A
ENSG00000146463	ZMYM4						AKT1S1
ENSG00000119760	SUPT7L						MKNK2
ENSG00000166557	TMED3						ANAPC7
ENSG00000154832	CXXC1						SYNGR3
ENSG00000101680	LAMA1						FNDC9
ENSG00000159885	ZNF222						ATP13A1
ENSG00000174943	KCTD13						SNORA56
ENSG00000139173	TMEM117						MIR3117
ENSG00000185627	PSMD13						ZNF24
ENSG00000172379	ARNT2						CTCF
ENSG00000204186	ZDBF2						SIPA1L3
ENSG00000121297	TSHZ3						HERC2
ENSG00000047634	SCML1						TRAPPC10
ENSG00000106789	CORO2A						ITGB4
ENSG00000109046	WSB1						RTEL1
ENSG00000076770	MBNL3						NOC2L
ENSG00000160818	GPATCH4						MIR6732
ENSG00000143499	SMYD2						ABR
ENSG00000130175	PRKCSH						ZYG11A
ENSG00000126814	TRMT5						ZNF324B
ENSG00000055609	KMT2C						POLR3H
ENSG00000149639	SOGA1						MCM5
ENSG00000127564	PKMYT1						RAB11FIP3
ENSG00000116478	HDAC1						LMF1
ENSG00000121060	TRIM25						MIR4498
ENSG00000156042	CFAP70						MIR602
ENSG00000109685	WHSC1						PTP4A1
ENSG00000171735	CAMTA1						SLC35G2
ENSG00000197386	HTT						NUP210
ENSG00000100395	L3MBTL2						GAS6-AS1
ENSG00000132549	VPS13B						CBS
ENSG00000090686	USP48						TENC1
ENSG00000198276	UCKL1						NOP14-AS1
ENSG00000080845	DLGAP4						DYNC1H1
ENSG00000167380	ZNF226						EGFL7
ENSG00000136518	ACTL6A						NBPF15
ENSG00000196704	AMZ2						DNASE1L2
ENSG00000253729	PRKDC						AIMP1
ENSG00000154277	UCHL1						RPS13
ENSG00000092148	HECTD1						DCUN1D1
ENSG00000161011	SQSTM1						FLJ37453
ENSG00000134982	APC						TXNL4A
ENSG00000105854	PON2						CAND2
ENSG00000123219	CENPK						SLC25A27
ENSG00000123815	ADCK4						CHRAC1
ENSG00000137106	GRHPR						FGFR3
ENSG00000185658	BRWD1						ZFP62
ENSG00000180879	SSR4						SNORA21
ENSG00000122435	TRMT13						ASAP2
ENSG00000173409	ARV1						DVL1
ENSG00000197608	ZNF841						CCT4
ENSG00000135250	SRPK2						PDXDC2P
ENSG00000186532	SMYD4						SDCCAG3
ENSG00000114503	NCBP2						CD320
ENSG00000069329	VPS35						EXO1
ENSG00000167325	RRM1						DOCK3
ENSG00000140691	ARMC5						TACC3
ENSG00000101745	ANKRD12						PCBP2-OT1
ENSG00000181827	RFX7						ARFGAP3
ENSG00000185000	DGAT1						ZNF420
ENSG00000198707	CEP290						TSSC4
ENSG00000141027	NCOR1						ATP8B5P
ENSG00000130830	MPP1						GMPS
ENSG00000231365	RP11-418J17.1						NUTM2G
ENSG00000135637	CCDC142						KHDC1
ENSG00000241685	ARPC1A						NUDT19
ENSG00000152291	TGOLN2						SESN2
ENSG00000135870	RC3H1						PAXBP1
ENSG00000101199	ARFGAP1						SMC1A
ENSG00000172915	NBEA						GUSBP9
ENSG00000214013	GANC						ZDHHC8
ENSG00000106355	LSM5						KDM5B
ENSG00000101782	RIOK3						C7orf26
ENSG00000113971	NPHP3						CLSTN1
ENSG00000115464	USP34						WBSCR16
ENSG00000010803	SCMH1						ZZEF1
ENSG00000108679	LGALS3BP						UIMC1
ENSG00000099341	PSMD8						UFSP1
ENSG00000182141	ZNF708						ALG13
ENSG00000163479	SSR2						PVRL2
ENSG00000183648	NDUFB1						RBX1
ENSG00000129103	SUMF2						TPSG1
ENSG00000196922	ZNF252P						MZF1
ENSG00000156931	VPS8						PXN-AS1
ENSG00000145782	ATG12						RPL30
ENSG00000143797	MBOAT2						BASP1
ENSG00000117335	CD46						RBM5
ENSG00000008294	SPAG9						RRAS
ENSG00000165282	PIGO						BRPF1
ENSG00000120437	ACAT2						PPP1R10
ENSG00000161249	DMKN						POC1A
ENSG00000032742	IFT88						CHD4
ENSG00000100324	TAB1						SBF1
ENSG00000168872	DDX19A						COX4I1
ENSG00000177595	PIDD1						FAM131A
ENSG00000267191	RP11-15A1.2						PSMD11
ENSG00000165055	METTL2B						ZNF607
ENSG00000173166	RAPH1						PCYT2
ENSG00000174099	MSRB3						SDHAP3
ENSG00000171316	CHD7						ALDOA
ENSG00000149182	ARFGAP2						DIP2A
ENSG00000188580	NKAIN2						PRCC
ENSG00000110321	EIF4G2						DNAH1
ENSG00000173542	MOB1B						SRSF7
ENSG00000114867	EIF4G1						SEMA6C
ENSG00000173064	HECTD4						FAAH
ENSG00000166685	COG1						AGAP8
ENSG00000068885	IFT80						MIR3609
ENSG00000117724	CENPF						ZIC5
ENSG00000197858	GPAA1						BTG3
ENSG00000256087	ZNF432						CACNA1C-AS1
ENSG00000010244	ZNF207						FAM118A
ENSG00000181026	AEN						SPDYE8P
ENSG00000100201	DDX17						STIP1
ENSG00000164327	RICTOR						NFE2L1
ENSG00000137962	ARHGAP29						LOC100132832
ENSG00000103253	HAGHL						CREB5
ENSG00000141002	TCF25						AMN
ENSG00000124486	USP9X						MYBL2
ENSG00000126088	UROD						DBF4B
ENSG00000133812	SBF2						DDX1
ENSG00000005100	DHX33						AKAP1
ENSG00000183530	PRR14L						GMEB2
ENSG00000180891	CUEDC1						BRI3
ENSG00000182149	IST1						BREA2
ENSG00000119969	HELLS						DOCK5
ENSG00000125454	SLC25A19						CCDC12
ENSG00000143633	C1ORF131						NYNRIN
ENSG00000146247	PHIP						DCAKD
ENSG00000108510	MED13						BCAT2
ENSG00000175054	ATR						CEP192
ENSG00000206573	THUMPD3-AS1						RILPL1
ENSG00000197119	SLC25A29						PLBD2
ENSG00000256546	AC156455.1						PGLS
ENSG00000216895	AC009403.2						FAM20B
ENSG00000043514	TRIT1						ATP7B
ENSG00000101158	NELFCD						POLB
ENSG00000109445	ZNF330						CEP170B
ENSG00000236287	ZBED5						PLXNA1
ENSG00000038427	VCAN						HIRA
ENSG00000225648	SBDSP1						ABCB10
ENSG00000213523	SRA1						MIR570
ENSG00000164597	COG5						MIER2
ENSG00000115355	CCDC88A						ANKRD27
ENSG00000103671	TRIP4						LOC100303749
ENSG00000145214	DGKQ						CHSY1
ENSG00000066279	ASPM						MIR615
ENSG00000125354	SEPT6						FAM86B2
ENSG00000100209	HSCB						MIR6856
ENSG00000100461	RBM23						PGAM5
ENSG00000114544	SLC41A3						PPARA
ENSG00000143537	ADAM15						TMLHE
ENSG00000164318	EGFLAM						MAP3K10
ENSG00000121903	ZSCAN20						PLD6
ENSG00000241837	ATP5O						AKR1A1
ENSG00000142453	CARM1						TMEM191C
ENSG00000197375	SLC22A5						LINC00999
ENSG00000181751	C5ORF30						ZNF554
ENSG00000096696	DSP						ABCD4
ENSG00000108312	UBTF						PMS2P4
ENSG00000204920	ZNF155						ARHGAP22
ENSG00000110721	CHKA						P4HTM
ENSG00000188732	FAM221A						EPB41L3
ENSG00000165671	NSD1						EIF2S2
ENSG00000123104	ITPR2						LARP1
ENSG00000160072	ATAD3B						ILVBL
ENSG00000163870	TPRA1						QARS
ENSG00000105171	POP4						RNF34
ENSG00000115657	ABCB6						DTNBP1
ENSG00000104529	EEF1D						SPCS3
ENSG00000100697	DICER1						PDXDC1
ENSG00000129116	PALLD						METTL2B
ENSG00000197989	SNHG12						FLYWCH2
ENSG00000155906	RMND1						NDNL2
ENSG00000164190	NIPBL						MARCKSL1
ENSG00000038219	BOD1L1						UBE3C
ENSG00000127452	FBXL12						CHD9
ENSG00000088387	DOCK9						UBQLN4
ENSG00000145012	LPP						ASCC2
ENSG00000153037	SRP19						ATP4B
ENSG00000137821	LRRC49						DFFB
ENSG00000175216	CKAP5						TRMU
ENSG00000266402	SNHG25						UBE2I
ENSG00000215039	CD27-AS1						CHAF1A
ENSG00000072832	CRMP1						U2AF1
ENSG00000119707	RBM25						RSPH6A
ENSG00000106692	FKTN						TMEM160
ENSG00000185722	ANKFY1						FLOT2
ENSG00000172575	RASGRP1						LOC100093631
ENSG00000132603	NIP7						ENOSF1
ENSG00000085662	AKR1B1						CDCA4
ENSG00000112249	ASCC3						RPN1
ENSG00000116704	SLC35D1						SUMO1P3
ENSG00000074800	ENO1						FSTL4
ENSG00000090316	MAEA						NDUFB7
ENSG00000166938	DIS3L						HKR1
ENSG00000177311	ZBTB38						ZNF623
ENSG00000176953	NFATC2IP						NDST1
ENSG00000196187	TMEM63A						PRMT2
ENSG00000177963	RIC8A						ZDHHC11
ENSG00000174804	FZD4						TMEM8A
ENSG00000151208	DLG5						TCF3
ENSG00000119688	ABCD4						HNRNPU
ENSG00000158411	MITD1						COQ3
ENSG00000213930	GALT						GUSBP4
ENSG00000104517	UBR5						PHF2
ENSG00000168487	BMP1						NUBP2
ENSG00000114062	UBE3A						MIR5739
ENSG00000106772	PRUNE2						MAU2
ENSG00000157734	SNX22						DMKN
ENSG00000068308	OTUD5						TOP3B
ENSG00000145734	BDP1						CEP104
ENSG00000134255	CEPT1						UHRF1
ENSG00000197147	LRRC8B						GPC6
ENSG00000144218	AFF3						HERC2
ENSG00000120800	UTP20						GNAI2
ENSG00000141933	TPGS1						SV2C
ENSG00000159082	SYNJ1						TIMM50
ENSG00000168255	POLR2J3						PGD
ENSG00000160299	PCNT						MRAP
ENSG00000151503	NCAPD3						B4GALNT3
ENSG00000116353	MECR						CNNM3
ENSG00000256269	HMBS						CTXN1
ENSG00000183060	LYSMD4						GHITM
ENSG00000215417	MIR17HG						MIR6806
ENSG00000113448	PDE4D						SPC24
ENSG00000123349	PFDN5						OVOL3
ENSG00000134318	ROCK2						CCDC74A
ENSG00000178691	SUZ12						TAF4
ENSG00000107807	TLX1						MYO15A
ENSG00000170242	USP47						CSE1L
ENSG00000174446	SNAPC5						DACH1
ENSG00000114529	C3ORF52						PP7080
ENSG00000089693	MLF2						CCT5
ENSG00000205250	E2F4						PES1
ENSG00000141959	PFKL						RILPL1
ENSG00000185946	RNPC3						CDK1
ENSG00000164576	SAP30L						MGC57346
ENSG00000076685	NT5C2						C20orf27
ENSG00000137776	SLTM						UPK3B
ENSG00000170485	NPAS2						VPS13A-AS1
ENSG00000188153	COL4A5						TMEM259
ENSG00000070018	LRP6						DCAF8
ENSG00000013810	TACC3						ABCF3
ENSG00000143776	CDC42BPA						PLXNB1
ENSG00000001497	LAS1L						PACSIN3
ENSG00000115310	RTN4						TARDBP
ENSG00000123636	BAZ2B						ZNF30
ENSG00000119685	TTLL5						AKAP8
ENSG00000137802	MAPKBP1						OSGEP
ENSG00000114982	KANSL3						KLC2
ENSG00000246922	UBAP1L						JAG2
ENSG00000124074	ENKD1						MPG
ENSG00000143801	PSEN2						ANP32B
ENSG00000103995	CEP152						METTL2B
ENSG00000130023	ERMARD						ANKRD10
ENSG00000162086	ZNF75A						WWC1
ENSG00000178935	ZNF552						UBAP2L
ENSG00000107890	ANKRD26						CNOT6
ENSG00000068878	PSME4						OCA2
ENSG00000180104	EXOC3						MTRR
ENSG00000066084	DIP2B						SNHG6
ENSG00000228315	GUSBP11						DPP6
ENSG00000159692	CTBP1						SUZ12P1
ENSG00000139697	SBNO1						RAB7A
ENSG00000204789	ZNF204P						HP1BP3
ENSG00000178761	FAM219B						C16orf3
ENSG00000166747	AP1G1						ASNS
ENSG00000068438	FTSJ1						NAA11
ENSG00000166507	NDST2						NDST1
ENSG00000078687	TNRC6C						SCAP
ENSG00000113594	LIFR						TINCR
ENSG00000157625	TAB3						GLB1L2
ENSG00000038382	TRIO						PI4KA
ENSG00000107854	TNKS2						SAE1
ENSG00000173276	ZBTB21						CBX3
ENSG00000160305	DIP2A						F2RL3
ENSG00000132294	EFR3A						SEPHS1
ENSG00000138829	FBN2						EPHA7
ENSG00000024048	UBR2						PHYKPL
ENSG00000121064	SCPEP1						TKT
ENSG00000071189	SNX13						WASH2P
ENSG00000149196	C11ORF73						GTSF1L
ENSG00000177192	PUS1						LOC284837
ENSG00000067829	IDH3G						CARD10
ENSG00000153207	AHCTF1						TCTN1
ENSG00000197586	ENTPD6						FAM83C
ENSG00000069188	SDK2						ARID3A
ENSG00000171100	MTM1						RPS7
ENSG00000126226	PCID2						UQCRC1
ENSG00000136521	NDUFB5						DOPEY1
ENSG00000133121	STARD13						CNBP
ENSG00000103353	UBFD1						NASP
ENSG00000240225	ZNF542P						COMTD1
ENSG00000132254	ARFIP2						SPDYE1
ENSG00000095906	NUBP2						MYLIP
ENSG00000174197	MGA						SV2C
ENSG00000115271	GCA						LSM14A
ENSG00000157881	PANK4						ATAD3B
ENSG00000111224	PARP11						BCAS3
ENSG00000116539	ASH1L						PPM1F
ENSG00000158321	AUTS2						ST6GALNAC6
ENSG00000112234	FBXL4						CCDC102A
ENSG00000186951	PPARA						BCL7A
ENSG00000143702	CEP170						MST4
ENSG00000148773	MKI67						MCOLN3
ENSG00000064933	PMS1						TECPR2
ENSG00000168014	C2CD3						BRI3BP
ENSG00000101003	GINS1						TXNRD2
ENSG00000013573	DDX11						C16orf58
ENSG00000116754	SRSF11						ZNF205-AS1
ENSG00000162601	MYSM1						GATSL2
ENSG00000068745	IP6K2						SNORA49
ENSG00000099910	KLHL22						TMEM120B
ENSG00000185875	THNSL1						SAR1B
ENSG00000196914	ARHGEF12						MYSM1
ENSG00000078618	NRD1						UCK1
ENSG00000082515	MRPL22						FAM13B
ENSG00000134285	FKBP11						EIF1
ENSG00000102125	TAZ						TOMM7
ENSG00000125755	SYMPK						DNAJA2
ENSG00000144224	UBXN4						TBX18
ENSG00000138101	DTNB						KIAA1522
ENSG00000169609	C15ORF40						MTA1
ENSG00000110700	RPS13						AC137932.6
ENSG00000251022	THAP9-AS1						MYH9
ENSG00000091157	WDR7						CHST11
ENSG00000130338	TULP4						RPL6
ENSG00000162402	USP24						FBXL3
ENSG00000105136	ZNF419						PRRC2C
ENSG00000090238	YPEL3						KEAP1
ENSG00000106771	TMEM245						MYO19
ENSG00000214944	ARHGEF28						LOC146880
ENSG00000172888	ZNF621						GIGYF2
ENSG00000141012	GALNS						SLC19A1
ENSG00000026508	CD44						SPATA33
ENSG00000155592	ZKSCAN2						HFE2
ENSG00000187531	SIRT7						HMGB1
ENSG00000253293	HOXA10						INO80E
ENSG00000090266	NDUFB2						TGIF2
ENSG00000164077	MON1A						EHD2
ENSG00000109113	RAB34						C12orf76
ENSG00000164062	APEH						DBN1
ENSG00000132323	ILKAP						INTS1
ENSG00000180917	CMTR2						ATP5D
ENSG00000100416	TRMU						TMEM18
ENSG00000204650	CRHR1-IT1						EPB41L3
ENSG00000153214	TMEM87B						OTUD5
ENSG00000184677	ZBTB40						MYBPC3
ENSG00000117385	P3H1						NRXN3
ENSG00000164151	ICE1						SETD8
ENSG00000159352	PSMD4						USP22
ENSG00000198862	LTN1						PPP2R2D
ENSG00000162650	ATXN7L2						TBC1D22A
ENSG00000047410	TPR						CLCC1
ENSG00000064601	CTSA						PKNOX1
ENSG00000077254	USP33						TMEM135
ENSG00000107863	ARHGAP21						AGAP7
ENSG00000004534	RBM6						HERC2P9
ENSG00000162384	C1ORF123						VGLL4
ENSG00000073536	NLE1						DTX2P1-UPK3BP1-PMS2P11
ENSG00000113790	EHHADH						ANAPC7
ENSG00000011451	WIZ						PTPN14
ENSG00000140400	MAN2C1						AGPS
ENSG00000197302	ZNF720						RCOR3
ENSG00000143190	POU2F1						LOC729732
ENSG00000198740	ZNF652						TPD52L2
ENSG00000145476	CYP4V2						KHDC1
ENSG00000145703	IQGAP2						MIR648
ENSG00000181523	SGSH						BMI1
ENSG00000126012	KDM5C						GABPA
ENSG00000245694	CRNDE						NACA
ENSG00000176986	SEC24C						NOP14
ENSG00000089154	GCN1						GLS
ENSG00000187815	ZFP69						RNF223
ENSG00000109756	RAPGEF2						RBM3
ENSG00000163029	SMC6						TMEM8A
ENSG00000107186	MPDZ						GPHN
ENSG00000112246	SIM1						CDC42
ENSG00000115042	FAHD2A						CES3
ENSG00000107077	KDM4C						ORAOV1
ENSG00000150347	ARID5B						TAF15
ENSG00000107263	RAPGEF1						LOC642846
ENSG00000111674	ENO2						DHX30
ENSG00000070669	ASNS						ERI3
ENSG00000105185	PDCD5						ITFG3
ENSG00000100852	ARHGAP5						RP11-261C10.3
ENSG00000204977	TRIM13						SSU72
ENSG00000115183	TANC1						YJEFN3
ENSG00000196498	NCOR2						CCDC90B
ENSG00000116977	LGALS8						TSSK6
ENSG00000165185	KIAA1958						DPH7
ENSG00000167470	MIDN						PTMS
ENSG00000232956	SNHG15						LDLRAP1
ENSG00000100154	TTC28						IFNAR2
ENSG00000185619	PCGF3						ADCK3
ENSG00000233016	SNHG7						GATAD2A
ENSG00000100360	IFT27						AGPAT6
ENSG00000151239	TWF1						POLE2
ENSG00000075407	ZNF37A						NUP210
ENSG00000127578	WFIKKN1						CDC42BPB
ENSG00000184445	KNTC1						MIR6799
ENSG00000121741	ZMYM2						PRMT1
ENSG00000243943	ZNF512						RBM20
ENSG00000121774	KHDRBS1						CAPN1
ENSG00000101966	XIAP						NUP85
ENSG00000197976	AKAP17A						SPPL2B
ENSG00000154743	TSEN2						PRMT3
ENSG00000154845	PPP4R1						APOE
ENSG00000153827	TRIP12						GTF2IRD1
ENSG00000125459	MSTO1						TCP1
ENSG00000102189	EEA1						FANCG
ENSG00000130997	POLN						FBXW4P1
ENSG00000076641	PAG1						PCGF2
ENSG00000109501	WFS1						SULT4A1
ENSG00000110921	MVK						MCFD2
ENSG00000116641	DOCK7						MIR7112-2
ENSG00000123411	IKZF4						ACLY
ENSG00000165821	SALL2						SCARF2
ENSG00000146414	SHPRH						AGO2
ENSG00000151657	KIN						MAP1LC3B
ENSG00000196204	RNF216P1						CLCC1
ENSG00000171634	BPTF						SERTAD4
ENSG00000171606	ZNF274						PLS3
ENSG00000079156	OSBPL6						RCC2
ENSG00000198837	DENND4B						PSMC1
ENSG00000023287	RB1CC1						FAR2
ENSG00000137221	TJAP1						CHRAC1
ENSG00000095564	BTAF1						ARHGAP33
ENSG00000145495	MARCH6						NAIP
ENSG00000163590	PPM1L						PA2G4
ENSG00000128908	INO80						C17orf107
ENSG00000179240	RP11-111M22.2						VRK1
ENSG00000144355	DLX1						DHRS7B
ENSG00000187955	COL14A1						STRA13
ENSG00000148308	GTF3C5						ZNF274
ENSG00000136731	UGGT1						ANKLE2
ENSG00000134375	TIMM17A						FOXD4L1
ENSG00000204256	BRD2						KCNK1
ENSG00000198793	MTOR						GPSM1
ENSG00000125691	RPL23						AP1M1
ENSG00000147548	WHSC1L1						FAM160B2
ENSG00000143344	RGL1						PLD6
ENSG00000174652	ZNF266						MIR1972-2
ENSG00000176624	MEX3C						REST
ENSG00000111665	CDCA3						ARL17B
ENSG00000165801	ARHGEF40						PAPLN
ENSG00000107816	LZTS2						FAM91A1
ENSG00000111696	NT5DC3						MIR6746
ENSG00000178927	C17ORF62						LRIG2
ENSG00000121716	PILRB						RPL36
ENSG00000143353	LYPLAL1						GUSBP9
ENSG00000174718	KIAA1551						COQ4
ENSG00000198258	UBL5						RBCK1
ENSG00000100335	MIEF1						MMP17
ENSG00000112144	ICK						GTPBP4
ENSG00000100578	KIAA0586						BRSK2
ENSG00000167747	C19ORF48						LOC339862
ENSG00000155561	NUP205						HERC2P3
ENSG00000115548	KDM3A						MIR4261
ENSG00000107672	NSMCE4A						EP400
ENSG00000012660	ELOVL5						LRRC37A
ENSG00000175334	BANF1						COPS7B
ENSG00000169660	HEXDC						ARL14EPL
ENSG00000150401	DCUN1D2						NFATC3
ENSG00000166797	FAM96A						ACTN4
ENSG00000066777	ARFGEF1						RGPD4
ENSG00000137135	ARHGEF39						RILP
ENSG00000166783	KIAA0430						NDUFAF4
ENSG00000159348	CYB5R1						USP1
ENSG00000178209	PLEC						SYNGR1
ENSG00000180182	MED14						SOD1
ENSG00000170802	FOXN2						PLXNB1
ENSG00000156675	RAB11FIP1						CTPS1
ENSG00000154309	DISP1						EIF3G
ENSG00000131584	ACAP3						UBE2L3
ENSG00000091039	OSBPL8						LOC100507472
ENSG00000125746	EML2						GNB3
ENSG00000185920	PTCH1						EIF4B
ENSG00000084093	REST						SPDYE8P
ENSG00000176155	CCDC57						LZTS2
ENSG00000116406	EDEM3						METTL2A
ENSG00000148843	PDCD11						NPIPB9
ENSG00000101751	POLI						NCLN
ENSG00000126261	UBA2						SAPCD2
ENSG00000068650	ATP11A						ZNF608
ENSG00000162757	C1ORF74						WDR37
ENSG00000137145	DENND4C						R3HCC1L
ENSG00000147050	KDM6A						BTBD11
ENSG00000130803	ZNF317						MRPS25
ENSG00000148606	POLR3A						LOC286083
ENSG00000150551	LYPD1						CACNA1C-IT3
ENSG00000128928	IVD						ZFP64
ENSG00000197603	C5ORF42						KIAA1191
ENSG00000135048	TMEM2						PRC1-AS1
ENSG00000073350	LLGL2						ZNF620
ENSG00000069702	TGFBR3						KPNB1
ENSG00000115204	MPV17						ZNF292
ENSG00000174953	DHX36						ARPC5L
ENSG00000039319	ZFYVE16						RPL13
ENSG00000119333	WDR34						SMA4
ENSG00000106348	IMPDH1						BTBD2
ENSG00000130723	PRRC2B						PALM
ENSG00000107036	RIC1						RAPGEFL1
ENSG00000051341	POLQ						AC137932.6
ENSG00000165046	LETM2						MYO1B
ENSG00000134250	NOTCH2						MIR937
ENSG00000117523	PRRC2C						FBXO18
ENSG00000164828	SUN1						EIF3G
ENSG00000163125	RPRD2						ERGIC1
ENSG00000183098	GPC6						DHX34
ENSG00000176978	DPP7						ADSSL1
ENSG00000136935	GOLGA1						DIS3L
ENSG00000198563	DDX39B						UBE2K
ENSG00000161921	CXCL16						LHFPL3-AS1
ENSG00000080503	SMARCA2						NKX6-1
ENSG00000169554	ZEB2						RP11-538P18.2
ENSG00000120438	TCP1						VDAC3
ENSG00000198879	SFMBT2						KIAA0355
ENSG00000183495	EP400						ZNF316
ENSG00000139263	LRIG3						LPAR6
ENSG00000188647	PTAR1						PPAP2C
ENSG00000145675	PIK3R1						UBE2N
ENSG00000075568	TMEM131						ULK1
ENSG00000165699	TSC1						BSG
ENSG00000105357	MYH14						LAS1L
ENSG00000265681	RPL17						RILPL1
ENSG00000145332	KLHL8						CARS2
ENSG00000163694	RBM47						ZBTB4
ENSG00000162772	ATF3						TELO2
ENSG00000129197	RPAIN						SLC7A5
ENSG00000145907	G3BP1						FBXO3
ENSG00000101444	AHCY						POFUT2
ENSG00000165997	ARL5B						STARD8
ENSG00000101361	NOP56						SMUG1
ENSG00000106400	ZNHIT1						CENPV
ENSG00000006118	TMEM132A						SLC25A16
ENSG00000076604	TRAF4						CAMK4
ENSG00000128713	HOXD11						RIC3
ENSG00000133895	MEN1						LOC102503427
ENSG00000163728	TTC14						TBC1D3H
ENSG00000172932	ANKRD13D						SZRD1
ENSG00000169180	XPO6						LOC100129917
ENSG00000116691	MIIP						VIPR2
ENSG00000118007	STAG1						RP11-807H7.1
ENSG00000164715	LMTK2						HIAT1
ENSG00000238227	C9ORF69						NME2
ENSG00000110768	GTF2H1						MIR6819
ENSG00000145016	RUBCN						ASCC2
ENSG00000147162	OGT						TAF4
ENSG00000142197	DOPEY2						LDHA
ENSG00000101871	MID1						LIMK2
ENSG00000054967	RELT						YIPF2
ENSG00000169855	ROBO1						GAS8
ENSG00000117616	RSRP1						KLF11
ENSG00000062485	CS						ZNF576
ENSG00000144724	PTPRG						GAS6
ENSG00000204344	STK19						2015-03-01
ENSG00000101493	ZNF516						ORAI2
ENSG00000140521	POLG						NTHL1
ENSG00000182670	TTC3						MIR4655
ENSG00000126970	ZC4H2						NPIPB6
ENSG00000149187	CELF1						IKBKAP
ENSG00000245849	RAD51-AS1						ZNF554
ENSG00000189079	ARID2						ADAMTS1
ENSG00000177119	ANO6						SLC3A2
ENSG00000138778	CENPE						MCM5
ENSG00000112851	ERBB2IP						RPL31
ENSG00000196586	MYO6						PTK7
ENSG00000178252	WDR6						SUZ12P1
ENSG00000133422	MORC2						PGK1
ENSG00000089597	GANAB						RPS26
ENSG00000152104	PTPN14						GAPDH
ENSG00000164976	KIAA1161						CAPN12
ENSG00000181555	SETD2						STAG3L5P-PVRIG2P-PILRB
ENSG00000148218	ALAD						ZNF700
ENSG00000119720	NRDE2						DUSP7
ENSG00000048140	TSPAN17						EHD2
ENSG00000116151	MORN1						MTX2
ENSG00000035681	NSMAF						MIR6077-2
ENSG00000197323	TRIM33						SYMPK
ENSG00000021826	CPS1						HERC2P2
ENSG00000070476	ZXDC						PCNP
ENSG00000119888	EPCAM						BMS1P5
ENSG00000091436	AC013461.1						MIER2
ENSG00000185219	ZNF445						TMEM42
ENSG00000141367	CLTC						C5orf28
ENSG00000136068	FLNB						YY1AP1
ENSG00000120733	KDM3B						LOC727751
ENSG00000111642	CHD4						LOC80154
ENSG00000100731	PCNX						CARKD
ENSG00000021776	AQR						ANAPC5
ENSG00000165219	GAPVD1						MIR147A
ENSG00000156299	TIAM1						RNF44
ENSG00000134490	TMEM241						ANKRD61
ENSG00000104886	PLEKHJ1						AGO4
ENSG00000134352	IL6ST						STAG3L2
ENSG00000078747	ITCH						DEGS1
ENSG00000148824	MTG1						MIR6891
ENSG00000115392	FANCL						PMS2P4
ENSG00000167965	MLST8						TRAPPC10
ENSG00000138078	PREPL						LTBP4
ENSG00000198807	PAX9						SCARB1
ENSG00000156958	GALK2						P4HB
ENSG00000112715	VEGFA						PLIN4
ENSG00000139746	RBM26						CDKN2A
ENSG00000171163	ZNF692						DDX42
ENSG00000167378	IRGQ						MLLT6
ENSG00000140022	STON2						ABCC10
ENSG00000113810	SMC4						SPDYE8P
ENSG00000147862	NFIB						SMPD4
ENSG00000160888	IER2						AKIRIN1
ENSG00000153339	TRAPPC8						GOLGA8B
ENSG00000083097	DOPEY1						C1orf172
ENSG00000112773	FAM46A						ZKSCAN1
ENSG00000112769	LAMA4						EWSR1
ENSG00000159086	PAXBP1						LPAR6
ENSG00000198265	HELZ						OGFR-AS1
ENSG00000175970	UNC119B						MIR6861
ENSG00000071082	RPL31						PPARGC1B
ENSG00000133858	ZFC3H1						DNAJC1
ENSG00000144026	ZNF514						NUMBL
ENSG00000187079	TEAD1						LINC00623
ENSG00000127946	HIP1						DTNBP1
ENSG00000256538	RP11-847H18.3						LOC728613
ENSG00000119285	HEATR1						MIR4266
ENSG00000136699	SMPD4						FDFT1
ENSG00000157214	STEAP2						VDAC1
ENSG00000123728	RAP2C						PRKG1
ENSG00000149091	DGKZ						RHPN1
ENSG00000130985	UBA1						NPLOC4
ENSG00000116830	TTF2						SRGAP2-AS1
ENSG00000088812	ATRN						NDOR1
ENSG00000100815	TRIP11						SEC61A2
ENSG00000159842	ABR						LSM4
ENSG00000180071	ANKRD18A						ADCY3
ENSG00000133059	DSTYK						PLEKHA6
ENSG00000182551	ADI1						SYTL1
ENSG00000122591	FAM126A						SLC2A8
ENSG00000091136	LAMB1						HFM1
ENSG00000160058	BSDC1						LBR
ENSG00000171940	ZNF217						PAPLN
ENSG00000183340	JRKL						AACS
ENSG00000182957	SPATA13						NAA60
ENSG00000130560	UBAC1						DTX2
ENSG00000103994	ZNF106						PIGB
ENSG00000100503	NIN						EED
ENSG00000163104	SMARCAD1						FLII
ENSG00000186166	CCDC84						PDXK
ENSG00000172869	DMXL1						DDX24
ENSG00000065243	PKN2						ADSSL1
ENSG00000156030	ELMSAN1						RGPD4
ENSG00000085224	ATRX						ZNF282
ENSG00000185163	DDX51						NAP1L1
ENSG00000143393	PI4KB						LINC00597
ENSG00000164309	CMYA5						DBF4B
ENSG00000103051	COG4						C19orf10
ENSG00000124006	OBSL1						MCAM
ENSG00000165752	STK32C						DISC1FP1
ENSG00000167842	MIS12						MIRLET7F2
ENSG00000058673	ZC3H11A						IKBKG
ENSG00000196547	MAN2A2						ABCC4
ENSG00000111817	DSE						MAGOH
ENSG00000103496	STX4						GUSBP3
ENSG00000140526	ABHD2						TPRA1
ENSG00000114735	HEMK1						ZFAND5
ENSG00000130227	XPO7						WASF2
ENSG00000164241	C5ORF63						MIR4714
ENSG00000156535	CD109						MAU2
ENSG00000041357	PSMA4						MIR765
ENSG00000166471	TMEM41B						RPS24
ENSG00000082258	CCNT2						DLX4
ENSG00000129534	MIS18BP1						DNMT1
ENSG00000155974	GRIP1						C3orf65
ENSG00000170004	CHD3						TBL3
ENSG00000140688	C16ORF58						DUS3L
ENSG00000115306	SPTBN1						TNKS2
ENSG00000132768	DPH2						PPIAL4A
ENSG00000187607	ZNF286A						TSC2
ENSG00000028528	SNX1						PRKACB
ENSG00000132849	INADL						AAR2
ENSG00000173575	CHD2						ZNF384
ENSG00000130713	EXOSC2						LRSAM1
ENSG00000138777	PPA2						RRM2B
ENSG00000171681	ATF7IP						NEDD1
ENSG00000185359	HGS						FBXO17
ENSG00000094975	SUCO						MIR6889
ENSG00000104067	TJP1						CXCR6
ENSG00000197321	SVIL						SLC45A1
ENSG00000136051	KIAA1033						TIMM50
ENSG00000054267	ARID4B						DEF8
ENSG00000171307	ZDHHC16						PRKDC
ENSG00000164896	FASTK						RRP12
ENSG00000142459	EVI5L						MAZ
ENSG00000160298	C21ORF58						GINS1
ENSG00000160796	NBEAL2						ZFR
ENSG00000128512	DOCK4						NFKB2
ENSG00000254685	FPGT						NR1H3
ENSG00000102763	VWA8						IL17C
ENSG00000164742	ADCY1						DOCK3
ENSG00000141458	NPC1						B3GNTL1
ENSG00000101040	ZMYND8						CLIP4
ENSG00000135119	RNFT2						TRIM24
ENSG00000204231	RXRB						MLEC
ENSG00000136628	EPRS						GGACT
ENSG00000115419	GLS						TMTC4
ENSG00000135968	GCC2						EIF4EBP1
ENSG00000001629	ANKIB1						MIR6765
ENSG00000051009	FAM160A2						NBPF11
ENSG00000138399	FASTKD1						MIR6763
ENSG00000163872	YEATS2						KDM4B
ENSG00000145908	ZNF300						MIR3651
ENSG00000114120	SLC25A36						DGKD
ENSG00000142149	HUNK						RRBP1
ENSG00000102030	NAA10						WDR70
ENSG00000176915	ANKLE2						PGD
ENSG00000132466	ANKRD17						LOC155060
ENSG00000116962	NID1						E2F3
ENSG00000072121	ZFYVE26						TRAP1
ENSG00000135473	PAN2						CHSY1
ENSG00000122863	CHST3						ACLY
ENSG00000064042	LIMCH1						LSM7
ENSG00000150938	CRIM1						KIF23
ENSG00000086200	IPO11						C1orf145
ENSG00000163349	HIPK1						HDGFRP2
ENSG00000244405	ETV5						RPUSD3
ENSG00000134152	KATNBL1						HSD11B1L
ENSG00000122912	SLC25A16						MOB2
ENSG00000106028	SSBP1						TRIM28
ENSG00000136238	RAC1						SLIRP
ENSG00000118200	CAMSAP2						C5orf30
ENSG00000133657	ATP13A3						MCM3AP
ENSG00000106571	GLI3						MYBL2
ENSG00000176261	ZBTB8OS						PALD1
ENSG00000206538	VGLL3						GRSF1
ENSG00000078808	SDF4						INSIG1
ENSG00000174485	DENND4A						NBPF15
ENSG00000102401	ARMCX3						FAM129B
ENSG00000125107	CNOT1						RPL32
ENSG00000188352	FOCAD						ASS1
ENSG00000177189	RPS6KA3						CHAF1A
ENSG00000132842	AP3B1						MIR503
ENSG00000162378	ZYG11B						RBM5-AS1
ENSG00000147421	HMBOX1						PLAT
ENSG00000106392	C1GALT1						OCIAD1
ENSG00000003393	ALS2						MICAL3
ENSG00000129084	PSMA1						NUDCD3
ENSG00000168280	KIF5C						ICAM5
ENSG00000100911	PSME2						NUP205
ENSG00000183718	TRIM52						ATRX
ENSG00000123473	STIL						ELAC1
ENSG00000166012	TAF1D						LONP1
ENSG00000100320	RBFOX2						ZNF598
ENSG00000100330	MTMR3						RFX1
ENSG00000140396	NCOA2						KDELR1
ENSG00000148356	LRSAM1						PIK3C2B
ENSG00000137831	UACA						PBLD
ENSG00000167291	TBC1D16						GRK6
ENSG00000159592	GPBP1L1						HELZ2
ENSG00000259494	MRPL46						SNORD17
ENSG00000126773	PCNXL4						MIR6798
ENSG00000153956	CACNA2D1						GRAMD1A
ENSG00000124120	TTPAL						WDR13
ENSG00000077348	EXOSC5						DHX30
ENSG00000111961	SASH1						CPNE1
ENSG00000118689	FOXO3						STAG1
ENSG00000124172	ATP5E						MLLT10
ENSG00000089157	RPLP0						SUZ12
ENSG00000005339	CREBBP						IFT140
ENSG00000115970	THADA						SNORD124
ENSG00000136813	KIAA0368						TRAIP
ENSG00000131115	ZNF227						BICD2
ENSG00000037749	MFAP3						ZNF862
ENSG00000110395	CBL						PLEKHM1P
ENSG00000123066	MED13L						LOC100093631
ENSG00000146555	SDK1						ENOSF1
ENSG00000064393	HIPK2						LOC100128531
ENSG00000126822	PLEKHG3						TTC38
ENSG00000149679	CABLES2						ZNF536
ENSG00000146592	CREB5						SLC29A2
ENSG00000087263	OGFOD1						NBPF12
ENSG00000156521	TYSND1						DISC1FP1
ENSG00000130224	LRCH2						KANSL1
ENSG00000145743	FBXL17						SFMBT1
ENSG00000225190	PLEKHM1						ZNF180
ENSG00000164587	RPS14						GRID1
ENSG00000101266	CSNK2A1						COL23A1
ENSG00000134755	DSC2						KIF2C
ENSG00000123992	DNPEP						RXRA
ENSG00000154240	CEP112						POU2F1
ENSG00000167232	ZNF91						SH2D4B
ENSG00000058272	PPP1R12A						MUM1
ENSG00000137817	PARP6						EIF3G
ENSG00000175931	UBE2O						CHFR
ENSG00000103111	MON1B						ZNF276
ENSG00000100522	GNPNAT1						SNAPC4
ENSG00000101935	AMMECR1						GCN1L1
ENSG00000155850	SLC26A2						ERCC3
ENSG00000148396	SEC16A						CBWD2
ENSG00000110400	PVRL1						EIF3K
ENSG00000109111	SUPT6H						NVL
ENSG00000092841	MYL6						KIAA1715
ENSG00000137409	MTCH1						LOC729603
ENSG00000197081	IGF2R						INCENP
ENSG00000119866	BCL11A						PAF1
ENSG00000116688	MFN2						MAGI1
ENSG00000122482	ZNF644						SDSL
ENSG00000170471	RALGAPB						RASA4B
ENSG00000163848	ZNF148						CARKD
ENSG00000085382	HACE1						KIAA2013
ENSG00000159433	STARD9						ZNF133
ENSG00000113441	LNPEP						TOR1A
ENSG00000153395	LPCAT1						RBM39
ENSG00000077097	TOP2B						CSNK1D
ENSG00000185686	PRAME						SDC3
ENSG00000186020	ZNF529						DOCK1
ENSG00000055732	MCOLN3						JMJD7
ENSG00000101752	MIB1						RNF157
ENSG00000134444	KIAA1468						ZNF138
ENSG00000033100	CHPF2						TPM3
ENSG00000168002	POLR2G						ULK1
ENSG00000075420	FNDC3B						KDM4B
ENSG00000164916	FOXK1						CCNG2
ENSG00000135365	PHF21A						SLC7A6OS
ENSG00000157827	FMNL2						TRPC4AP
ENSG00000124357	NAGK						CERK
ENSG00000138182	KIF20B						MIR4644
ENSG00000131828	PDHA1						RASA4B
ENSG00000070882	OSBPL3						TAF6L
ENSG00000204946	ZNF783						RPL38
ENSG00000134313	KIDINS220						TYRO3
ENSG00000150776	C11ORF57						ARTN
ENSG00000160959	LRRC14						SLC25A25
ENSG00000166479	TMX3						RAB40C
ENSG00000009954	BAZ1B						NDUFS7
ENSG00000197077	KIAA1671						FOXK1
ENSG00000138035	PNPT1						DYSF
ENSG00000089486	CDIP1						ASAP1
ENSG00000137497	NUMA1						KDM4B
ENSG00000156011	PSD3						AP5Z1
ENSG00000155363	MOV10						RAB40C
ENSG00000103512	NOMO1						DNAH17
ENSG00000100393	EP300						INPP5B
ENSG00000138448	ITGAV						ABR
ENSG00000130770	ATPIF1						UBTD2
ENSG00000146828	SLC12A9						BCAR1
ENSG00000099991	CABIN1						MRPS23
ENSG00000099219	ERMP1						PTRH2
ENSG00000040199	PHLPP2						ZNF133
ENSG00000009830	POMT2						BRI3BP
ENSG00000120068	HOXB8						MAP6D1
ENSG00000008869	HEATR5B						LOC100093631
ENSG00000165626	BEND7						TNPO1
ENSG00000159140	SON						ACOT7
ENSG00000186162	CIDECP						AGAP3
ENSG00000083642	PDS5B						NDUFV3
ENSG00000124177	CHD6						GTF2IP1
ENSG00000087303	NID2						RGPD3
ENSG00000219481	NBPF1						CHAF1B
ENSG00000171109	MFN1						CDH24
ENSG00000158987	RAPGEF6						ATP6V0A1
ENSG00000117533	VAMP4						MAEA
ENSG00000126001	CEP250						TFCP2
ENSG00000111554	MDM1						NBPF10
ENSG00000120008	WDR11						TBCA
ENSG00000136878	USP20						NAA25
ENSG00000142937	RPS8						LOC90834
ENSG00000119596	YLPM1						PPP1R12C
ENSG00000151498	ACAD8						DGKI
ENSG00000112541	PDE10A						NPIPA5
ENSG00000185721	DRG1						NPIPA1
ENSG00000182150	ERCC6L2						ZNF750
ENSG00000121210	KIAA0922						RPRD2
ENSG00000131374	TBC1D5						CEP68
ENSG00000151458	ANKRD50						IFI27
ENSG00000153922	CHD1						RP11-261C10.3
ENSG00000145725	PPIP5K2						SMA4
ENSG00000090621	PABPC4						DNAJC5
ENSG00000196214	ZNF766						MALSU1
ENSG00000091409	ITGA6						TOM1
ENSG00000169967	MAP3K2						PUS7
ENSG00000112893	MAN2A1						YY1
ENSG00000095015	MAP3K1						PRPSAP2
ENSG00000122515	ZMIZ2						LEPREL2
ENSG00000177426	TGIF1						RNF4
ENSG00000153107	ANAPC1						ANKRD13B
ENSG00000140577	CRTC3						C17orf70
ENSG00000108848	LUC7L3						MAPK8IP2
ENSG00000162889	MAPKAPK2						FKBP5
ENSG00000101901	ALG13						TNFAIP1
ENSG00000131748	STARD3						DYNC1LI2
ENSG00000065613	SLK						RASD2
ENSG00000117360	PRPF3						WASF2
ENSG00000134709	HOOK1						DNAJB6
ENSG00000124164	VAPB						POLR2J
ENSG00000165288	BRWD3						CHD9
ENSG00000197555	SIPA1L1						ZBTB21
ENSG00000127152	BCL11B						MIR1972-2
ENSG00000185324	CDK10						OAT
ENSG00000105552	BCAT2						ANKRD9
ENSG00000134901	KDELC1						AMDHD2
ENSG00000080603	SRCAP						KHSRP
ENSG00000168476	REEP4						MED15
ENSG00000258441	LINC00641						WDR62
ENSG00000198380	GFPT1						LRCH1
ENSG00000067369	TP53BP1						KPNA2
ENSG00000087301	TXNDC16						USP44
ENSG00000137601	NEK1						GPR173
ENSG00000142330	CAPN10						UBE2K
ENSG00000198964	SGMS1						WBP1L
ENSG00000008300	CELSR3						TRAPPC10
ENSG00000131504	DIAPH1						PTPN11
ENSG00000156304	SCAF4						LCLAT1
ENSG00000261409	RP6-24A23.7						PAM16
ENSG00000100445	SDR39U1						ACTN4
ENSG00000163513	TGFBR2						SH3GLB2
ENSG00000196998	WDR45						BRWD1
ENSG00000139641	ESYT1						ATF7
ENSG00000113522	RAD50						TRIO
ENSG00000197594	ENPP1						LINC01018
ENSG00000112701	SENP6						PTDSS2
ENSG00000138031	ADCY3						FNTA
ENSG00000148516	ZEB1						GATSL2
ENSG00000131725	WDR44						SYNJ2
ENSG00000251474	RPL32P3						SUPT5H
ENSG00000134283	PPHLN1						MIR6070
ENSG00000218336	TENM3						FAM20B
ENSG00000157600	TMEM164						IL13
ENSG00000160746	ANO10						CTDP1
ENSG00000196576	PLXNB2						FRMD5
ENSG00000121274	PAPD5						SPDYE8P
ENSG00000020129	NCDN						LINC01192
ENSG00000144354	CDCA7						LOC101926943
ENSG00000183853	KIRREL						GTF2IP1
ENSG00000189057	FAM111B						MIR4658
ENSG00000111877	MCM9						C12orf4
ENSG00000039650	PNKP						TOM1L1
ENSG00000130779	CLIP1						TAB3
ENSG00000072786	STK10						RPP14
ENSG00000151304	SRFBP1						PRKRIP1
ENSG00000197694	SPTAN1						GLA
ENSG00000171241	SHCBP1						LOC100133050
ENSG00000126214	KLC1						USE1
ENSG00000107862	GBF1						PTPRS
ENSG00000101384	JAG1						ENTHD1
ENSG00000166704	ZNF606						GPX4
ENSG00000167695	FAM57A						PRKAR1A
ENSG00000081377	CDC14B						NHP2L1
ENSG00000123737	EXOSC9						SPDYE8P
ENSG00000113369	ARRDC3						SDK2
ENSG00000096433	ITPR3						TP73
ENSG00000004478	FKBP4						PRPF38A
ENSG00000250571	GLI4						CERCAM
ENSG00000005483	KMT2E						C7orf61
ENSG00000170871	KIAA0232						OSBPL9
ENSG00000167258	CDK12						CLN3
ENSG00000099331	MYO9B						IRF5
ENSG00000110756	HPS5						RNF10
ENSG00000116731	PRDM2						SMYD3
ENSG00000186312	CA5BP1						UACA
ENSG00000010270	STARD3NL						PTPN9
ENSG00000165525	NEMF						CTTN
ENSG00000185164	NOMO2						LOC652276
ENSG00000196628	TCF4						WNT5A
ENSG00000116984	MTR						PPP1R26
ENSG00000055917	PUM2						NUP210
ENSG00000156983	BRPF1						PUF60
ENSG00000167306	MYO5B						MRTO4
ENSG00000001631	KRIT1						KLF16
ENSG00000184056	VPS33B						BACH2
ENSG00000075292	ZNF638						JMJD1C-AS1
ENSG00000090006	LTBP4						LY6G5B
ENSG00000113658	SMAD5						COMT
ENSG00000085511	MAP3K4						BLVRB
ENSG00000156802	ATAD2						UNKL
ENSG00000197927	C2ORF27A						ZMYM4
ENSG00000171105	INSR						BRIP1
ENSG00000092439	TRPM7						MIR4685
ENSG00000184634	MED12						ARHGEF10
ENSG00000070614	NDST1						C6orf120
ENSG00000102804	TSC22D1						ARL17B
ENSG00000138834	MAPK8IP3						VKORC1L1
ENSG00000164506	STXBP5						ARL17A
ENSG00000135763	URB2						MACF1
ENSG00000121413	ZSCAN18						LOC101928158
ENSG00000160613	PCSK7						RBM39
ENSG00000167637	ZNF283						WDR70
ENSG00000137076	TLN1						EXD3
ENSG00000189091	SF3B3						VWA7
ENSG00000078177	N4BP2						RNF123
ENSG00000111832	RWDD1						CACFD1
ENSG00000032219	ARID4A						AHCTF1
ENSG00000066468	FGFR2						CD226
ENSG00000133704	IPO8						PIP4K2B
ENSG00000130724	CHMP2A						SRGAP2-AS1
ENSG00000162129	CLPB						NOTCH2NL
ENSG00000105835	NAMPT						CLIP3
ENSG00000168916	ZNF608						SMYD5
ENSG00000158966	CACHD1						TFAP4
ENSG00000128159	TUBGCP6						HDGFRP2
ENSG00000174365	SNHG11						C20orf112
ENSG00000056586	RC3H2						PPIAL4A
ENSG00000150893	FREM2						NARF
ENSG00000198625	MDM4						PTPRG
ENSG00000139675	HNRNPA1L2						TKT
ENSG00000112167	SAYSD1						NKX3-2
ENSG00000213023	SYT3						MTRNR2L3
ENSG00000166845	C18ORF54						LARP1
ENSG00000070061	IKBKAP						RPS10
ENSG00000141252	VPS53						MIR455
ENSG00000143970	ASXL2						GMDS
ENSG00000081014	AP4E1						AGPAT2
ENSG00000187605	TET3						SNORA58
ENSG00000060982	BCAT1						DNASE1L1
ENSG00000169375	SIN3A						ZNF420
ENSG00000127616	SMARCA4						ZC3H7B
ENSG00000124201	ZNFX1						CCZ1B
ENSG00000142227	EMP3						CDH8
ENSG00000111647	UHRF1BP1L						LINC01138
ENSG00000005700	IBTK						MCM3AP
ENSG00000138814	PPP3CA						LDLR
ENSG00000149923	PPP4C						TANC1
ENSG00000108384	RAD51C						MXRA7
ENSG00000105447	GRWD1						PARP1
ENSG00000176383	B3GNT4						MSH5-SAPCD1
ENSG00000108861	DUSP3						SIX4
ENSG00000169641	LUZP1						ZNF354A
ENSG00000136861	CDK5RAP2						RILPL1
ENSG00000229807	XIST						YBX3
ENSG00000188211	NCR3LG1						TMEM80
ENSG00000141551	CSNK1D						COL8A1
ENSG00000189308	LIN54						C9orf142
ENSG00000004866	ST7						SYCE2
ENSG00000179104	TMTC2						NOTCH2
ENSG00000140365	COMMD4						INPP4A
ENSG00000151422	FER						FOXC1
ENSG00000132716	DCAF8						NINL
ENSG00000168214	RBPJ						CTNNB1
ENSG00000183723	CMTM4						LOC100507217
ENSG00000158711	ELK4						SUN1
ENSG00000173273	TNKS						SIL1
ENSG00000105939	ZC3HAV1						CC2D1A
ENSG00000186866	POFUT2						C9orf89
ENSG00000163820	FYCO1						ZNF419
ENSG00000176542	USF3						GOLGA6L9
ENSG00000092421	SEMA6A						CERS5
ENSG00000150093	ITGB1						DHX37
ENSG00000136271	DDX56						GRAMD1A
ENSG00000054523	KIF1B						CAPZB
ENSG00000172493	AFF1						RCN1
ENSG00000163527	STT3B						CTBP2
ENSG00000104447	TRPS1						MIR7109
ENSG00000153898	MCOLN2						SIM2
ENSG00000142207	URB1						MED10
ENSG00000188529	SRSF10						CCDC154
ENSG00000132953	XPO4						CDC25B
ENSG00000066933	MYO9A						RFXANK
ENSG00000183826	BTBD9						GMDS
ENSG00000035928	RFC1						NBPF15
ENSG00000189144	ZNF573						ZNF76
ENSG00000197808	ZNF461						OTUD7A
ENSG00000138593	SECISBP2L						FKBP8
ENSG00000183337	BCOR						CCT2
ENSG00000124313	IQSEC2						CELF2
ENSG00000163539	CLASP2						SHC2
ENSG00000102038	SMARCA1						NCLN
ENSG00000069956	MAPK6						AHCY
ENSG00000180530	NRIP1						NKD2
ENSG00000162910	MRPL55						MIR3607
ENSG00000180479	ZNF571						GMNN
ENSG00000083312	TNPO1						SKIV2L2
ENSG00000011376	LARS2						FGFR1
ENSG00000060749	QSER1						STK3
ENSG00000153933	DGKE						MIR6862-2
ENSG00000166105	GLB1L3						FAM105A
ENSG00000110713	NUP98						ZC3H7B
ENSG00000136492	BRIP1						KANK1
ENSG00000111670	GNPTAB						G3BP1
ENSG00000146067	FAM193B						ADCY3
ENSG00000118873	RAB3GAP2						MMP17
ENSG00000170322	NFRKB						PDAP1
ENSG00000198538	ZNF28						LETMD1
ENSG00000143106	PSMA5						MPP3
ENSG00000079691	LRRC16A						MIR708
ENSG00000023191	RNH1						LINC00910
ENSG00000108239	TBC1D12						SESN2
ENSG00000198925	ATG9A						AGAP9
ENSG00000131778	CHD1L						RPL26
ENSG00000117139	KDM5B						DYNLT1
[truncated: 262 more rows]

## Sheet: Affected in mESCs
Genes with exon usage significantly affected over 1.5 fold by Akap95 KD in mouse ESCs
downregulated			upregulated
Ensembl ID	Gene symbol		Ensembl ID	Gene symbol
ENSMUSG00000022538	LSG1		ENSMUSG00000000409	LCK
ENSMUSG00000005907	PEX1		ENSMUSG00000004561	METTL17
ENSMUSG00000029464	GPN3		ENSMUSG00000069833	AHNAK
ENSMUSG00000017176	NT5C3B		ENSMUSG00000056342	USP34
ENSMUSG00000033031	C330027C09RIK		ENSMUSG00000038170	PDE4DIP
ENSMUSG00000019179	MDH2		ENSMUSG00000033400	AGL
ENSMUSG00000023051	TARBP2		ENSMUSG00000059248	SEPT9
ENSMUSG00000022471	XRCC6		ENSMUSG00000038170	PDE4DIP
ENSMUSG00000044252	OSBPL1A		ENSMUSG00000026383	EPB41L5
ENSMUSG00000064068	MTX1		ENSMUSG00000025812	PARD3
ENSMUSG00000002948	MAP2K7
ENSMUSG00000052423	B4GALT3
ENSMUSG00000028677	RNF220
ENSMUSG00000030284	CRELD1
ENSMUSG00000068039	TCP1
ENSMUSG00000024604	RBM22
ENSMUSG00000022724	MINA
ENSMUSG00000022635	ZCRB1
ENSMUSG00000030649	ANAPC15
ENSMUSG00000015522	ARNT
ENSMUSG00000052512	NAV2
ENSMUSG00000018858	ICT1
ENSMUSG00000030374	STRN4
ENSMUSG00000068039	TCP1
ENSMUSG00000021196	PFKP
ENSMUSG00000064037	GPN1
ENSMUSG00000000441	RAF1
ENSMUSG00000024571	GM16286
ENSMUSG00000037916	NDUFV1
ENSMUSG00000025059	GK
ENSMUSG00000017176	NT5C3B
ENSMUSG00000038366	LASP1
ENSMUSG00000027597	AHCY
ENSMUSG00000038368	FOCAD
ENSMUSG00000026694	METTL13
ENSMUSG00000032946	RASGRP2
ENSMUSG00000028798	EIF3I
ENSMUSG00000029580	ACTB
ENSMUSG00000025574	TK1
ENSMUSG00000000441	RAF1
ENSMUSG00000031403	DKC1
ENSMUSG00000030689	INO80E
ENSMUSG00000030304	ERGIC2
ENSMUSG00000021936	MAPK8
ENSMUSG00000009555	CDK9
ENSMUSG00000039771	POLR2J
ENSMUSG00000020366	MAPK9
ENSMUSG00000000303	CDH1
ENSMUSG00000030304	ERGIC2
ENSMUSG00000068039	TCP1
ENSMUSG00000000134	TFE3
ENSMUSG00000005575	UBE2M
ENSMUSG00000030357	FKBP4
ENSMUSG00000029911	SSBP1
ENSMUSG00000018417	MYO1B
ENSMUSG00000020526	ZNHIT3
ENSMUSG00000029580	ACTB
ENSMUSG00000018761	MPDU1
ENSMUSG00000029179	ZCCHC4
ENSMUSG00000037134	PRMT10
ENSMUSG00000025144	STRA13
ENSMUSG00000040463	MYBBP1A
ENSMUSG00000030751	PSMA1
ENSMUSG00000002728	NAA20
ENSMUSG00000022890	ATP5J
ENSMUSG00000068039	TCP1
ENSMUSG00000022433	CSNK1E
ENSMUSG00000052512	NAV2
ENSMUSG00000063785	UTP14A
ENSMUSG00000023036	PCDHGA8
ENSMUSG00000038429	USP5
ENSMUSG00000005510	NDUFS3
ENSMUSG00000031901	DUS2
ENSMUSG00000020741	CLUH
ENSMUSG00000031095	CUL4B
ENSMUSG00000053436	MAPK14
ENSMUSG00000071660	TTC9C
ENSMUSG00000014592	CAMTA1
ENSMUSG00000025144	STRA13
ENSMUSG00000016252	ATP5E
ENSMUSG00000037916	NDUFV1
ENSMUSG00000005204	SENP3
ENSMUSG00000034412	TBC1D10A
ENSMUSG00000038437	MLLT6
ENSMUSG00000007656	ARPP19
ENSMUSG00000018449	RPAIN
ENSMUSG00000028798	EIF3I
ENSMUSG00000002871	TPRA1
ENSMUSG00000021196	PFKP
ENSMUSG00000068039	TCP1
ENSMUSG00000004667	POLR2E
ENSMUSG00000036752	TUBB4B
ENSMUSG00000038429	USP5
ENSMUSG00000026755	ARPC5L
ENSMUSG00000022792	YARS2
ENSMUSG00000027455	NSFL1C
ENSMUSG00000042032	MAT2B
ENSMUSG00000030291	MED21
ENSMUSG00000021196	PFKP
ENSMUSG00000021196	PFKP
ENSMUSG00000068039	TCP1
ENSMUSG00000005354	TXN2
ENSMUSG00000039515	PPP2R4
ENSMUSG00000073676	HSPE1
ENSMUSG00000007050	LSM2
ENSMUSG00000032946	RASGRP2
ENSMUSG00000033379	ATP6V0B
ENSMUSG00000034235	USP54
ENSMUSG00000025364	PA2G4
ENSMUSG00000025508	RPLP2
ENSMUSG00000018677	SLC25A39
ENSMUSG00000039753	FBXL5
ENSMUSG00000020527	MYO19
ENSMUSG00000009863	SDHB
ENSMUSG00000028797	TMEM234
ENSMUSG00000018770	ATP5G3
ENSMUSG00000025508	RPLP2
ENSMUSG00000027936	CRTC2
ENSMUSG00000029580	ACTB
ENSMUSG00000075706	GPX4
ENSMUSG00000040463	MYBBP1A
ENSMUSG00000030652	COQ7
ENSMUSG00000052146	RPS10
ENSMUSG00000031066	USP11
ENSMUSG00000027070	LRP2
ENSMUSG00000027937	JTB
